# Supplementary material for: Key FAD2, FAD3, and SAD Genes Involved in the Fatty Acid Synthesis in Flax Identified Based on Genomic and Transcriptomic Data
Source: Int J Mol Sci. 2023 Oct 4;24(19):14885. doi: 10.3390/ijms241914885 (PMC10573214; doi:10.3390/ijms241914885)
Supplement: Supplementary file 1 [file ijms-24-14885-s001.zip › Supplementary Table S2.xlsx]

## Sheet: 100-bp intervals
Supplementary Table S2. Expression levels of FAD2 (FAD2a-1/FAD2a-2, FAD2b-1/FAD2b-2, FAD2c-1/FAD2c-2, FAD2d-1/FAD2d-2, FAD2e-1/FAD2e-2, FAD2f-1/FAD2f-2, FAD2g-1/FAD2g-2, and FAD2h), FAD3 (FAD3a/FAD3b, FAD3c-1/FAD3c-2, and FAD3d-1/FAD3d-2), and SAD (SAD2-1/SAD2-2 and SAD3-1/SAD3-2) genes in flax samples (different organs/tissues and stress conditions).
CPM (counts per million) values are presented for 100-bp intervals of FAD2, FAD3, and SAD genes. White (Minimum)-Yellow-Green (Maximum) color scale is used for CPM values, common for all values. Flax variety YY5 was used as a reference for the alignment of reads.
				PRJNA634481																																						PRJNA663265
Chromosome	Start	End	Gene name and region	Seedling_roots						Seedling_shoots						Leaves						Stems						Flowers						Capsules								Anther, Ovary, Seeds			Embryo
				Alizee-seedling_roots_PRJNA634481	Atlant-seedling_roots_PRJNA634481	Diplomat-seedling_roots_PRJNA634481	LM98-seedling_roots_PRJNA634481	N3896-seedling_roots_PRJNA634481	Universal-seedling_roots_PRJNA634481	Alizee-seedling_shoots_PRJNA634481	Atlant-seedling_shoots_PRJNA634481	Diplomat-seedling_shoots_PRJNA634481	LM98-seedling_shoots_PRJNA634481	N3896-seedling_shoots_PRJNA634481	Universal-seedling_shoots_PRJNA634481	Alizee-leaves_PRJNA634481	Atlant-leaves_PRJNA634481	Diplomat-leaves_PRJNA634481	LM98-leaves_PRJNA634481	N3896-leaves_PRJNA634481	Universal-leaves_PRJNA634481	Alizee-stems_PRJNA634481	Atlant-stems_PRJNA634481	Diplomat-stems_PRJNA634481	LM98-stems_PRJNA634481	N3896-stems_PRJNA634481	Universal-stems_PRJNA634481	Alizee-flowers_PRJNA634481	Atlant-flowers_PRJNA634481	Diplomat-flowers_PRJNA634481	LM98-flowers_PRJNA634481	N3896-flowers_PRJNA634481	Universal-flowers_PRJNA634481	Atlant-Capsules_PRJNA634481	LM91-Capsules_PRJNA634481	LM98-Capsules_PRJNA634481	Lola-Capsules_PRJNA634481	AGT1568_07-Capsules_PRJNA634481	AGT409_10-Capsules_PRJNA634481	AGT427_10-Capsules_PRJNA634481	AGT981_05-Capsules_PRJNA634481	Anther_open_flow_b4_anthesis_PRJNA663265.merged	Ovary_open_flow_no_fert_PRJNA663265.merged	Seeds_mature_seed_PRJNA663265.merged	Globular_embr_dev_seed_PRJNA663265.merged	Heart_embr_dev_seed_PRJNA663265.merged	Torp_embr_dev_seed_PRJNA663265.merged	Cotyledon_embr_dev_seed_PRJNA663265.merged	Mature_embr_dev_seed_PRJNA663265.merged
1	5021853	5021948	FAD2a-1_fragment_1	922.279	235.575	619.011	389.615	666.895	175.06	2333.16	757.102	452.751	1785.09	2568.74	1822.63	983.279	0	985.616	902.043	0	827.822	2244.96	294.565	2318.97	2635.99	0	954.944	0	154.404	376.072	1354.42	917.309	212.522	651.112	4575.54	0	0	1469.01	0	6547.98	8391.21	2026.46	1447.1	1904.51	151.772	133.929	257.537	904.124	0
1	5021948	5022043	FAD2a-1_fragment_2	1646.93	314.1	900.38	584.423	1259.69	350.119	5832.9	1135.65	679.126	1785.09	3210.93	2126.4	1769.9	0	3449.66	902.043	0	1103.76	3492.17	294.565	3768.32	5271.98	437.04	954.944	0	772.022	658.125	3521.5	917.309	779.248	651.112	4575.54	0	0	2056.61	796.383	12686.7	10788.7	3069.06	2236.43	2734.68	151.772	133.929	478.283	1760.66	0
1	5022043	5022138	FAD2a-1_fragment_3	263.508	0	56.2738	129.872	74.0994	0	388.86	0	0	0	642.185	0	393.312	0	492.808	0	0	0	748.321	0	724.677	1054.4	0	0	0	154.404	94.0179	541.769	0	283.363	0	0	688.499	0	0	0	1227.75	599.372	337.743	241.184	97.667	0	0	73.582	190.342	933.151
1	5022138	5022232	FAD2a-1_fragment_4	0	78.5249	56.2738	0	74.0994	0	0	378.551	0	446.274	0	303.771	196.656	0	0	0	0	275.941	0	0	0	263.599	437.04	0	0	0	0	270.885	0	0	0	0	688.499	0	293.801	796.383	818.497	1198.74	249.636	219.258	48.8335	1214.18	267.857	2060.3	7185.41	0
1	5022232	5022327	FAD2a-1_fragment_5	263.508	235.575	450.19	584.423	740.994	262.59	1166.58	1514.2	905.501	1785.09	1284.37	1215.08	1179.93	0	1478.42	0	624.568	275.941	997.762	1178.26	2029.1	1581.59	874.079	136.421	0	1235.23	282.054	3521.5	458.655	708.407	2604.45	6863.32	2753.99	737.16	1762.81	2787.34	5320.23	5394.35	2158.62	1644.43	1172	1365.95	535.715	2869.7	10373.6	0
1	5022327	5022422	FAD2a-1_fragment_6	197.631	314.1	506.464	519.487	518.696	175.06	1555.44	757.102	452.751	892.547	1498.43	1215.08	983.279	0	1478.42	0	0	0	748.321	1472.83	1304.42	1581.59	874.079	545.683	0	1080.83	564.107	2167.08	687.982	566.726	2604.45	6863.32	0	0	1175.21	3185.53	5320.23	2996.86	1615.29	1359.4	1318.51	758.86	937.501	2354.63	9326.76	0
1	5022422	5022517	FAD2a-1_fragment_7	724.648	549.675	731.559	259.744	1259.69	0	3499.74	378.551	452.751	446.274	2140.62	607.542	1966.56	185.028	3449.66	225.511	0	827.822	748.321	589.13	2318.97	2635.99	1748.16	1091.37	0	3551.3	1692.32	4334.16	2063.95	1133.45	3255.56	4575.54	0	737.16	1469.01	2787.34	4910.98	4794.97	2041.14	1337.47	1416.17	1517.72	1473.22	4230.97	15893.6	0
1	5022517	5022612	FAD2a-1_fragment_8	856.402	549.675	619.011	129.872	1259.69	175.06	2333.16	1135.65	1131.88	446.274	1926.56	607.542	3343.15	185.028	5913.69	676.533	1249.14	2207.53	2244.96	589.13	3043.64	2635.99	1311.12	682.103	0	3705.7	2068.39	5417.69	1375.96	1558.5	2604.45	8007.2	688.499	2948.64	1762.81	5574.68	6138.73	7791.83	2643.21	1797.92	2930.01	2883.67	1741.07	6144.1	20985.2	0
1	5022612	5022707	FAD2a-1_fragment_9	1119.91	1020.82	900.38	324.679	666.895	525.179	3110.88	1135.65	1811	3123.91	2354.68	607.542	4916.4	0	2464.04	1353.07	3122.84	2759.41	2494.4	883.695	2753.77	5535.58	2185.2	1227.79	0	3705.7	1880.36	4334.16	2293.27	1558.5	1302.22	9151.09	2065.5	5897.28	3525.62	5972.87	7366.48	8990.58	3348.06	2696.87	3613.68	4401.39	2142.86	11258.1	38116	0
1	5022707	5022801	FAD2a-1_fragment_10	1251.66	1099.35	1406.84	714.295	1556.09	787.769	5444.04	1514.2	1131.88	5801.56	4495.3	1822.63	6292.99	370.057	2464.04	2706.13	3747.41	2483.47	4489.93	1472.83	4637.93	9225.97	3059.28	2182.73	0	8955.45	3666.7	7313.89	3898.56	2904.47	4557.78	19446.1	2065.5	8108.76	5288.43	9954.79	20053.2	13785.6	4008.86	3223.09	3662.51	5919.11	3214.29	15231.5	51915.8	1866.3
1	5022801	5022896	FAD2a-1_fragment_11	395.263	314.1	731.559	324.679	963.292	437.649	2722.02	1135.65	0	2677.64	2568.74	607.542	1966.56	370.057	1478.42	1804.09	1873.7	827.822	2743.85	0	2174.03	3163.19	437.04	818.524	0	3860.11	1316.25	2708.85	1146.64	1133.45	1302.22	8007.2	0	3685.8	2644.21	5176.49	12686.7	7192.46	1483.13	1162.07	1172	1214.18	937.501	3458.36	13799.8	933.151
1	5022896	5022990	FAD2a-1_fragment_12	329.385	0	393.916	64.9359	444.596	0	1166.58	0	452.751	1785.09	1070.31	0	1376.59	0	1971.23	0	0	0	249.44	0	1159.48	790.797	437.04	0	3701.94	2624.87	564.107	2167.08	1375.96	708.407	0	11438.9	4130.99	0	881.404	1990.96	5320.23	4195.6	29.369	43.8516	0	0	0	0	142.756	2799.45
7	1996578	1996673	FAD2a-2_fragment_1	65.8771	157.05	0	64.9359	148.199	262.59	0	378.551	0	0	0	0	196.656	185.028	0	0	624.568	551.881	0	589.13	144.935	263.599	0	545.683	0	0	94.0179	0	229.327	70.8407	1953.34	13726.6	0	2211.48	1175.21	1592.77	6138.73	2996.86	631.433	920.883	879.003	4553.16	6696.43	15746.6	50297.9	2799.45
7	1996673	1996768	FAD2a-2_fragment_2	329.385	549.675	281.369	0	889.193	437.649	388.86	0	0	0	0	303.771	589.967	0	0	0	0	0	0	589.13	724.677	263.599	0	136.421	0	463.213	188.036	0	0	141.681	0	10295	688.499	0	881.404	398.191	6138.73	2996.86	631.433	723.551	781.336	910.632	401.786	3274.4	12229.5	0
7	1996768	1996863	FAD2a-2_fragment_3	658.771	863.774	619.011	389.615	1481.99	700.239	777.72	0	0	0	0	303.771	1179.93	185.028	0	0	0	0	0	589.13	1159.48	1581.59	0	545.683	0	1080.83	282.054	0	0	141.681	0	16014.4	688.499	2211.48	3525.62	5574.68	15960.7	7192.46	1600.61	2214.51	1758.01	4856.7	2142.86	15967.3	52819.9	0
7	1996863	1996957	FAD2a-2_fragment_4	395.263	157.05	393.916	194.808	370.497	175.06	388.86	0	0	446.274	0	0	393.312	185.028	0	0	0	275.941	0	0	144.935	1318	0	272.841	0	308.809	188.036	541.769	0	283.363	0	3431.66	1377	2948.64	2644.21	5972.87	9412.72	3596.23	1321.6	1775.99	1953.34	4401.39	1473.22	11110.9	35165.7	0
7	1996957	1997052	FAD2a-2_fragment_5	329.385	314.1	337.643	324.679	370.497	262.59	0	0	0	446.274	214.062	0	196.656	0	0	0	0	275.941	0	0	144.935	1318	437.04	0	0	154.404	282.054	541.769	0	354.204	0	3431.66	1377	1474.32	2938.01	4380.11	6547.98	599.372	969.176	1162.07	1806.84	3338.98	803.572	7762.91	23031.4	0
7	1997052	1997147	FAD2a-2_fragment_6	329.385	235.575	450.19	324.679	666.895	175.06	0	0	226.375	0	214.062	0	196.656	0	0	0	0	275.941	0	0	289.871	1318	437.04	0	0	0	188.036	270.885	0	0	0	3431.66	688.499	737.16	1762.81	1990.96	9003.47	2397.49	837.016	1008.59	1025.5	2731.9	803.572	5629.03	16559.8	933.151
7	1997147	1997242	FAD2a-2_fragment_7	263.508	0	393.916	0	370.497	175.06	0	0	0	0	0	0	196.656	0	0	0	0	0	0	0	289.871	263.599	0	0	0	0	94.0179	270.885	0	0	0	1143.89	688.499	0	587.603	2787.34	5729.48	5394.35	558.01	811.254	634.836	1214.18	535.715	3642.31	10421.2	933.151
7	1997242	1997337	FAD2a-2_fragment_8	131.754	78.5249	112.548	64.9359	222.298	175.06	0	0	0	0	0	303.771	196.656	0	0	0	0	0	0	0	289.871	790.797	0	0	0	0	94.0179	0	0	141.681	0	1143.89	0	0	1175.21	3583.72	6957.23	3596.23	954.491	1140.14	195.334	1062.4	267.857	2980.07	10183.3	0
7	1997337	1997432	FAD2a-2_fragment_9	0	0	56.2738	0	0	0	0	0	0	0	0	0	0	0	0	0	0	0	0	0	0	263.599	0	0	0	0	0	0	0	141.681	0	0	0	0	0	398.191	1636.99	0	132.16	131.555	0	910.632	0	1986.72	6852.31	0
7	1997432	1997526	FAD2a-2_fragment_10	0	0	56.2738	64.9359	74.0994	0	0	0	0	0	0	607.542	0	0	0	0	0	0	0	0	0	263.599	0	136.421	0	0	0	0	0	141.681	0	0	0	0	881.404	796.383	818.497	2397.49	146.845	87.7032	146.501	0	0	73.582	95.171	0
7	1997526	1997621	FAD2a-2_fragment_11	0	235.575	281.369	324.679	666.895	350.119	0	378.551	0	0	214.062	911.313	196.656	0	0	0	0	275.941	0	294.565	0	1581.59	0	545.683	0	0	0	270.885	0	212.522	651.112	6863.32	688.499	0	4113.22	3981.91	6547.98	5394.35	1160.07	1183.99	2246.34	303.544	0	441.492	856.539	0
7	1997621	1997715	FAD2a-2_fragment_12	0	78.5249	112.548	64.9359	222.298	87.5299	0	757.102	0	0	214.062	0	196.656	0	0	0	0	0	0	294.565	0	527.198	0	136.421	0	0	0	0	0	0	651.112	5719.43	688.499	0	3231.82	2389.15	4910.98	1798.12	1204.13	1447.1	2392.84	0	0	478.283	285.513	0
14	5313947	5314043	FAD2b-1_fragment_1	11396.7	17118.4	12492.8	13052.1	12374.6	12779.4	22553.9	11735.1	10186.9	15619.6	9846.84	13062.2	9636.13	2775.43	8870.54	5412.26	1249.14	6070.69	5487.69	11782.6	12609.4	17133.9	3059.28	7366.71	11105.8	1080.83	2820.54	1896.19	2751.93	2621.11	9766.68	4575.54	4130.99	9583.08	13221.1	15131.3	6547.98	7791.83	21204.4	22452	34720.6	758.86	1339.29	331.119	1189.64	5598.91
14	5314043	5314139	FAD2b-1_fragment_2	12055.5	19788.3	15419	12597.6	11781.8	16980.8	25275.9	14006.4	12450.6	16512.1	12629.6	20960.2	8652.86	3515.54	4928.08	5412.26	3747.41	4690.99	6984.33	19441.3	15073.3	15552.3	3496.32	8730.92	11105.8	2007.26	3572.68	4875.93	1834.62	2904.47	15626.7	2287.77	2753.99	10320.2	12045.9	15927.7	6957.23	10189.3	21703.7	24644.6	33060.3	4249.62	3080.36	919.776	2759.96	5598.91
14	5314139	5314235	FAD2b-1_fragment_3	10210.9	18610.4	14800	11428.7	12374.6	16543.1	26831.3	15899.1	12224.3	19189.8	14556.2	22479.1	7276.27	4440.68	5420.89	4961.24	3747.41	3863.17	5238.25	15611.9	13913.8	14761.6	4807.44	8185.24	7403.87	2316.06	3384.64	3792.39	2981.25	2054.38	13673.3	3431.66	4130.99	8108.76	14690.1	14733.1	7775.72	11987.4	25022.4	27955.4	21486.7	11686.4	4821.43	2391.42	6757.14	5598.91
14	5314235	5314330	FAD2b-1_fragment_4	13900.1	20809.1	14800	17337.9	15857.3	17593.5	21776.2	18549	10186.9	28115.2	17981.2	19745.1	10029.4	3885.6	8377.73	5637.77	4371.98	6070.69	2993.29	19735.9	13768.9	20033.5	9614.87	6684.61	18509.7	2624.87	4136.79	3521.5	3898.56	2833.63	16277.8	2287.77	6884.99	16954.7	24091.7	15927.7	8594.22	10788.7	25183.9	28591.2	29446.6	13811.3	6160.72	2391.42	8946.07	4665.76
14	5314330	5314426	FAD2b-1_fragment_5	16666.9	24185.7	17726.2	18831.4	18154.4	21007.2	26442.5	23848.7	14261.6	25437.6	18409.3	26428.1	12192.7	4995.77	9363.35	5637.77	4996.54	7450.4	6236.01	23565.2	13044.2	25305.5	7429.67	9276.6	11105.8	3396.9	4888.93	10022.7	4815.87	3116.99	25393.4	1143.89	6884.99	22852	19684.7	17520.4	11459	12586.8	25066.4	31003.1	33353.3	21096.3	10982.2	3458.36	15465.3	8398.36
14	5314426	5314522	FAD2b-1_fragment_6	14624.7	22615.2	20089.7	15649.5	16820.6	21444.8	26831.3	21956	17657.3	18743.5	19265.6	25213	13765.9	5550.85	8870.54	7441.86	4371.98	7726.34	8979.86	21503.2	16957.4	28468.7	11800.1	12277.9	0	4786.53	7521.43	11106.3	4586.55	4604.65	21486.7	2287.77	6196.49	20640.5	10870.7	15927.7	5729.48	10788.7	24258.8	30345.3	30081.4	22917.6	12321.4	4378.13	16321.8	6532.06
14	5314522	5314618	FAD2b-1_fragment_7	12384.9	20887.6	15700.4	12987.2	13930.7	18381.3	19443	11356.5	12224.3	13388.2	16054.6	20960.2	9046.17	4995.77	11334.6	7216.35	5621.11	7174.46	5986.57	18263	17827.1	23987.5	13111.2	9549.44	0	4323.32	6017.14	9751.85	4586.55	3896.24	11720	1143.89	3442.49	15480.4	14102.5	18715	6547.98	11388.1	23040	29007.8	21779.7	29747.3	16071.4	5113.95	21841.7	12131
14	5314618	5314714	FAD2b-1_fragment_8	10342.7	14527.1	10748.3	7402.69	11114.9	11991.6	16332.1	9463.78	11318.8	11156.8	13271.8	16099.9	4916.4	2775.43	7884.93	4059.2	3747.41	2759.41	3242.73	13550	11739.8	13180	6555.6	6957.45	0	2316.06	3102.59	5959.46	3898.56	3116.99	11720	5719.43	4819.49	15480.4	16452.9	18715	8184.97	5993.72	20044.3	24491.1	18166.1	31113.3	21830.4	6475.22	24030.7	12131
14	5314714	5314810	FAD2b-1_fragment_9	7246.48	6831.67	6809.13	4610.45	5631.55	7702.63	11276.9	5678.27	7696.76	7586.65	6849.98	7898.05	6096.33	1850.28	2956.85	3157.15	4371.98	4690.99	4739.37	9131.52	6811.96	8962.37	3059.28	4774.72	7403.87	2624.87	3384.64	5146.81	2293.27	2621.11	9115.56	5719.43	6884.99	11794.6	9989.25	11547.6	6138.73	6593.09	8355.47	10634	12061.9	14114.8	10312.5	3347.98	12277.1	7465.21
14	5314810	5314905	FAD2b-1_fragment_10	12648.4	13584.8	12943	9935.19	11263.1	13304.5	27220.2	14006.4	9507.76	20974.9	12201.5	23390.4	8849.51	3330.51	7884.93	5863.28	6870.25	4139.11	6485.45	16201.1	12464.4	19506.3	8740.79	8458.08	11105.8	6021.77	6205.18	7584.77	7797.13	3896.24	15626.7	5719.43	8261.98	18429	13808.7	20307.8	6138.73	8990.58	12452.4	12980.1	21389.1	24283.5	15803.6	4672.46	17559	10264.7
14	5314905	5315001	FAD2b-1_fragment_11	21014.8	23557.5	21271.5	18441.8	18450.8	23282.9	39274.9	25741.5	16299	36148.2	22904.6	34022.4	16715.7	5920.91	20697.9	9471.46	12491.4	7174.46	10725.9	27100	21160.6	32686.3	21414.9	13369.2	22211.6	14050.8	12974.5	14627.8	17658.2	8855.09	26695.6	5719.43	16524	32435.1	20859.9	31855.3	13096	13186.2	27577.5	29797.2	52349.5	65110.2	41919.7	11405.2	37545	23328.8
14	5315001	5315096	FAD2b-1_fragment_12	15810.5	20809.1	15587.8	14350.8	16376	20744.6	26442.5	18170.5	14035.3	23652.5	16054.6	23997.9	14159.2	5920.91	15277	8569.41	8119.38	6346.63	7233.77	21208.7	16812.5	24778.3	22289	11186.5	51827.1	13587.6	12316.3	14898.7	15364.9	8855.09	17580	4575.54	13081.5	33909.4	14983.9	22298.7	9003.47	10189.3	20837.3	23592.2	48345.2	113677	75937.6	23509.5	71473.4	61588
12	17531092	17531188	FAD2b-2_fragment_1	15085.9	30938.8	20483.7	13311.9	34308	20657	25275.9	14384.9	28749.7	8479.2	5779.67	24605.5	19272.3	50697.8	18233.9	70810.4	34975.8	98786.7	29184.5	81889.1	29566.8	74862.2	33215	45155.2	18509.7	24550.3	32060.1	85057.8	28436.6	33436.8	20184.5	17158.3	8261.98	26537.8	28498.7	27873.4	27419.7	24574.2	52453	59397	96397.4	5919.11	6696.43	5445.07	9184	18663
12	17531188	17531284	FAD2b-2_fragment_2	13834.2	30703.3	24197.7	16493.7	37197.9	24245.8	25664.8	14006.4	30787	8925.47	6421.85	25516.8	23992	54953.4	22176.4	78928.8	28730.1	110928	32177.8	86896.7	28987.1	81452.1	35837.3	51976.3	59231	32888.1	36290.9	90204.6	34857.8	41725.2	16928.9	19446.1	7573.49	21377.6	24091.7	27077	26601.2	16782.4	58121.2	65229.2	95762.5	27622.5	14464.3	13208	20223.8	17729.9
12	17531284	17531380	FAD2b-2_fragment_3	15283.5	32980.5	23635	17532.7	35790	26959.2	16721	13627.8	30107.9	10710.6	11345.3	27643.2	23795.4	57358.8	19219.5	74869.6	31228.4	94371.7	30182.3	68633.7	26088.4	73280.6	32778	49657.1	40721.3	35049.8	40803.8	73409.8	29124.6	34782.8	20184.5	13726.6	11704.5	16954.7	29380.1	33846.3	30284.4	21577.4	46682	50385.5	33597.5	37032.4	21562.5	15930.5	26743	8398.36
12	17531380	17531475	FAD2b-2_fragment_4	17786.8	39969.2	22734.6	17987.2	37716.6	30372.9	19054.1	19306.1	36446.4	12495.7	12843.7	27035.6	20255.5	58654	20697.9	80958.4	40596.9	92440.1	33674.5	68339.1	26378.2	73017	40644.7	47201.5	55529.1	37674.7	46444.8	83432.5	35775.1	37829	32555.6	12582.7	12393	24326.3	34374.8	46588.4	32330.6	34763.6	55742.3	60515.2	55279.5	36121.7	28392.9	19094.5	34832.6	8398.36
12	17531475	17531571	FAD2b-2_fragment_5	14295.3	35100.6	18232.7	14480.7	32455.5	25646.2	18276.4	15142	28976	11156.8	10060.9	23086.6	17305.7	48107.4	19219.5	62917.5	31853	80022.8	27438.5	56261.9	20870.7	65109	30592.8	35742.2	33317.4	34277.8	42308	73680.7	36692.4	33507.7	27346.7	16014.4	7573.49	22852	26148.3	42606.5	21690.2	19779.3	46050.5	53827.8	57867.7	68752.7	53705.4	36018.4	67714.2	11197.8
12	17531571	17531667	FAD2b-2_fragment_6	16732.8	33451.6	23072.2	16234	35271.3	26696.6	19054.1	17034.8	33729.9	9371.74	10489	26124.3	25761.9	56063.6	29568.5	74193.1	36849.5	96027.3	30431.7	75408.7	23769.4	67745	41955.8	41062.6	14807.7	52960.7	60547.5	91017.3	47012.1	48242.5	26695.6	3431.66	8950.48	21377.6	21741.3	33448.1	22099.4	14384.9	40382.3	49311.1	42680.5	70422.2	59330.4	37085.4	73519.6	13997.3
12	17531667	17531763	FAD2b-2_fragment_7	20487.8	47429.1	30500.4	22273	43570.5	32386	22942.7	21198.9	43237.7	16065.8	13700	37667.6	31661.6	76231.7	35975	103284	56835.7	132176	42654.3	106338	32755.4	104649	66430	60025.1	7403.87	71798	86402.4	123253	74990	64961	52088.9	19446.1	19278	15480.4	35843.8	54552.2	40515.6	32965.4	28238.3	36572.2	21926.2	89545.5	74598.3	48895.3	96265.5	14930.4
12	17531763	17531859	FAD2b-2_fragment_8	14822.3	31410	19245.6	12532.6	27565	18118.7	19831.9	15142	24674.9	10264.3	7064.04	23086.6	14355.9	54398.4	23654.8	65172.6	44968.9	83886	27687.9	60385.8	20001.1	70381	46763.2	37515.7	3701.94	43078.8	62803.9	83161.6	47700.1	38679	43624.5	18302.2	17901	8845.92	31143	46190.2	28238.2	26372.4	12188.1	16992.5	21389.1	93339.8	77812.6	48085.9	93410.3	27061.4
12	17531859	17531955	FAD2b-2_fragment_9	9025.16	18924.5	12042.6	8636.47	20155	13304.5	13610.1	9842.33	14488	4462.74	3424.99	15492.3	15142.5	40151.2	14784.2	48484.8	30603.8	71192.7	23198	44479.3	17247.3	45339.1	41081.7	27147.7	7403.87	40299.5	56880.8	70159.1	41508.2	35349.5	22137.8	8007.2	7573.49	17691.8	18215.7	24687.9	18006.9	12586.8	18443.7	23131.7	29983.8	72091.7	57991.1	36128.8	68427.9	27994.5
12	17531955	17532050	FAD2b-2_fragment_10	15876.4	28111.9	18682.9	13441.7	31269.9	23195.4	18276.4	15899.1	23543	8479.2	9846.84	20352.7	23008.7	49032.5	21190.7	73967.6	72449.9	77263.4	27687.9	63036.9	23044.7	62736.6	53755.9	34514.4	25913.6	56666.4	84334	98872.9	72238.1	49730.2	23440	25165.5	19966.5	11794.6	24385.5	39022.8	29056.7	25173.6	10396.6	11533	15382.6	46138.7	34553.6	22663.3	38639.4	12131
12	17532050	17532146	FAD2b-2_fragment_11	25889.7	46722.3	29937.6	20454.8	49202	37637.8	28775.6	23848.7	41200.3	11603.1	15198.4	34629.9	36184.7	87888.5	36960.6	134179	124914	121966	46395.9	108105	37248.4	113611	102704	61116.4	55529.1	113642	158796	174450	127506	85859	41671.2	42323.8	38555.9	29486.4	39075.6	70878.1	61796.5	40157.9	30088.5	30674.2	55523.7	132952	112768	59380.7	95884.8	37326
12	17532146	17532241	FAD2b-2_fragment_12	19960.8	39105.4	23297.3	16623.6	35864.1	31773.3	20609.6	21956	32371.7	9371.74	11559.3	27946.9	32251.6	79747.3	32032.5	115236	119292	92716.1	39910.5	91609.7	30581.4	95686.5	110571	48020.1	81442.6	110708	168104	163343	132322	85575.6	37113.4	24021.6	33047.9	58235.7	31436.8	53755.9	59750.3	32965.4	45933.1	48236.7	100206	682519	622768	325122	519538	227689
14	5303920	5304015	FAD2c-1_fragment_1	131.754	0	0	64.9359	370.497	0	0	0	0	0	0	0	0	0	0	0	0	0	0	0	0	0	0	0	0	0	0	0	0	0	0	0	0	0	0	0	0	0	0	0	0	0	0	0	0	0
14	5304015	5304111	FAD2c-1_fragment_2	263.508	78.5249	112.548	194.808	1333.79	262.59	0	0	0	0	0	0	0	0	0	0	0	0	0	589.13	144.935	0	0	272.841	0	0	0	0	0	0	0	0	0	0	0	0	0	0	0	0	0	0	0	0	0	0
14	5304111	5304206	FAD2c-1_fragment_3	395.263	78.5249	281.369	194.808	1481.99	350.119	0	0	0	0	0	303.771	0	0	0	0	0	0	0	589.13	144.935	0	0	272.841	0	154.404	0	0	0	70.8407	0	0	0	1474.32	0	0	0	0	0	21.9258	0	0	0	0	0	0
14	5304206	5304301	FAD2c-1_fragment_4	527.017	78.5249	281.369	194.808	1259.69	87.5299	0	0	0	0	0	0	0	0	0	0	0	0	0	0	144.935	0	0	136.421	0	0	0	0	0	0	0	0	0	1474.32	0	0	0	0	0	0	0	151.772	0	0	0	0
14	5304301	5304397	FAD2c-1_fragment_5	592.894	78.5249	450.19	194.808	1630.19	175.06	0	0	0	0	0	0	196.656	0	0	0	0	0	0	0	289.871	0	0	409.262	0	0	0	0	0	0	0	0	0	0	0	0	0	0	14.6845	0	0	151.772	0	0	0	0
14	5304397	5304492	FAD2c-1_fragment_6	395.263	78.5249	168.821	64.9359	889.193	175.06	0	0	0	0	0	0	0	0	0	0	0	0	0	0	144.935	0	0	136.421	0	0	0	0	0	0	0	0	0	0	0	0	409.249	0	0	43.8516	0	0	0	0	0	0
14	5304492	5304587	FAD2c-1_fragment_7	65.8771	78.5249	0	0	518.696	0	0	0	0	0	0	0	0	0	0	0	0	0	0	0	144.935	0	0	0	0	0	0	0	0	0	0	0	0	0	0	398.191	0	0	0	0	0	0	0	0	0	0
14	5304587	5304683	FAD2c-1_fragment_8	329.385	235.575	0	0	592.795	0	0	0	0	0	0	0	0	0	0	0	0	0	0	0	289.871	0	0	0	0	0	0	0	0	0	0	0	0	0	0	398.191	0	0	14.6845	0	48.8335	0	0	0	0	0
14	5304683	5304778	FAD2c-1_fragment_9	461.14	235.575	56.2738	129.872	1185.59	175.06	0	0	0	0	0	0	0	0	0	0	624.568	0	0	0	144.935	0	0	272.841	0	0	0	0	0	0	0	0	0	0	0	0	0	0	0	0	0	0	0	0	0	0
14	5304778	5304873	FAD2c-1_fragment_10	658.771	235.575	337.643	129.872	2222.98	262.59	0	0	0	0	0	0	0	0	0	0	624.568	0	0	0	0	0	0	409.262	0	0	0	0	0	0	0	0	0	0	0	0	0	0	0	0	0	151.772	0	0	0	933.151
14	5304873	5304969	FAD2c-1_fragment_11	1054.03	314.1	393.916	0	2297.08	262.59	0	0	0	0	0	0	0	0	0	0	0	0	0	0	0	0	1311.12	409.262	0	0	0	0	0	0	0	0	0	0	0	0	0	0	0	0	0	303.544	0	0	0	4665.76
14	5304969	5305063	FAD2c-1_fragment_12	658.771	392.625	281.369	0	1556.09	175.06	0	0	0	0	0	0	0	0	0	0	0	0	0	0	0	0	874.079	409.262	0	0	0	0	0	0	0	0	0	0	0	0	0	0	0	0	0	151.772	0	0	0	4665.76
12	17523666	17523759	FAD2c-2_fragment_1	0	0	0	0	0	0	0	0	0	0	0	0	0	0	0	225.511	0	0	0	0	0	263.599	0	0	0	0	0	270.885	0	0	0	1143.89	0	0	0	0	0	0	14.6845	0	195.334	0	133.929	0	47.5855	933.151
12	17523759	17523853	FAD2c-2_fragment_2	0	0	0	0	0	0	0	0	0	0	0	0	0	0	0	1127.55	1249.14	551.881	0	0	0	527.198	0	0	0	0	0	812.654	0	0	0	1143.89	0	0	0	398.191	409.249	0	29.369	0	390.668	151.772	0	0	0	933.151
12	17523853	17523946	FAD2c-2_fragment_3	0	0	0	0	74.0994	0	0	0	0	0	0	0	0	0	0	902.043	1249.14	551.881	0	0	0	263.599	0	0	0	0	0	541.769	0	0	0	2287.77	0	0	0	398.191	409.249	0	29.369	0	97.667	0	0	0	0	0
12	17523946	17524039	FAD2c-2_fragment_4	0	0	0	0	0	0	0	0	0	0	0	0	0	0	0	1353.07	1873.7	827.822	0	0	0	1054.4	0	0	0	0	0	0	0	0	651.112	3431.66	688.499	0	0	796.383	0	599.372	29.369	0	146.501	0	0	0	0	0
12	17524039	17524133	FAD2c-2_fragment_5	0	0	0	0	0	0	0	0	0	0	0	0	0	0	0	1353.07	624.568	827.822	0	0	0	527.198	0	0	0	0	0	270.885	0	0	651.112	0	1377	0	0	796.383	0	0	14.6845	0	146.501	0	0	0	47.5855	0
12	17524133	17524226	FAD2c-2_fragment_6	0	0	0	0	0	0	0	0	0	0	0	0	0	0	0	676.533	1873.7	1103.76	0	0	0	527.198	0	0	0	0	0	541.769	0	0	0	1143.89	1377	0	0	0	0	599.372	29.369	0	390.668	151.772	0	0	47.5855	0
12	17524226	17524319	FAD2c-2_fragment_7	0	0	0	0	0	87.5299	0	0	0	0	0	0	0	0	0	0	1873.7	827.822	0	0	0	790.797	0	0	0	0	0	270.885	0	0	0	1143.89	688.499	0	0	398.191	0	0	0	0	488.335	151.772	133.929	36.791	142.756	0
12	17524319	17524413	FAD2c-2_fragment_8	0	0	0	0	0	87.5299	0	0	0	0	0	0	0	185.028	0	0	0	275.941	0	0	0	527.198	0	0	0	0	0	270.885	0	0	0	0	0	0	0	398.191	409.249	0	0	0	683.669	151.772	0	0	285.513	933.151
12	17524413	17524506	FAD2c-2_fragment_9	0	78.5249	0	0	0	0	0	0	0	0	0	0	0	370.057	0	1127.55	1873.7	1379.7	0	294.565	0	263.599	0	0	0	0	0	0	229.327	0	0	0	688.499	0	0	796.383	409.249	0	0	0	927.837	0	0	0	475.855	2799.45
12	17524506	17524599	FAD2c-2_fragment_10	0	0	0	0	0	0	0	0	0	0	214.062	0	0	185.028	0	2029.6	4371.98	2207.53	0	294.565	0	2108.79	0	0	0	0	0	2167.08	229.327	0	0	2287.77	688.499	737.16	0	1592.77	1227.75	0	0	0	1074.34	0	0	0	285.513	5598.91
12	17524599	17524693	FAD2c-2_fragment_11	0	0	0	0	0	0	0	0	0	0	214.062	0	0	0	492.808	2029.6	4371.98	3035.35	0	0	0	2372.39	0	0	0	0	0	2167.08	0	70.8407	0	2287.77	1377	1474.32	0	1194.57	1227.75	0	0	0	927.837	0	0	0	190.342	6532.06
12	17524693	17524785	FAD2c-2_fragment_12	0	0	0	0	0	0	0	0	0	0	0	0	0	0	492.808	225.511	1873.7	2207.53	0	0	0	527.198	0	0	0	0	0	0	0	70.8407	0	0	688.499	737.16	0	0	409.249	599.372	0	0	732.503	0	0	183.955	475.855	6532.06
14	5300899	5300993	FAD2d-1_fragment_1	3820.87	4554.45	4389.35	2727.31	2815.78	3063.55	0	2271.31	2037.38	0	5137.48	911.313	0	0	0	0	1249.14	0	249.44	294.565	0	1318	874.079	0	0	308.809	0	812.654	0	0	0	1143.89	688.499	737.16	587.603	398.191	0	1198.74	0	65.7774	293.001	0	0	0	1189.64	9331.51
14	5300993	5301087	FAD2d-1_fragment_2	3557.36	5653.8	5852.47	4155.9	3408.57	3238.6	0	2649.86	3395.63	0	6421.85	607.542	0	0	0	0	1873.7	0	498.881	883.695	0	1581.59	1311.12	0	0	308.809	0	541.769	0	0	0	0	688.499	0	293.801	398.191	0	1198.74	0	109.629	341.835	0	0	0	1475.15	7465.21
14	5301087	5301181	FAD2d-1_fragment_3	4282.01	6988.72	7484.41	6168.91	4742.36	3763.78	388.86	5678.27	2942.88	0	6635.91	1822.63	0	0	492.808	0	624.568	0	249.44	1472.83	0	1581.59	1311.12	0	0	308.809	0	812.654	0	0	651.112	0	0	0	0	398.191	0	2397.49	0	87.7032	390.668	0	0	0	761.368	3732.6
14	5301181	5301274	FAD2d-1_fragment_4	3886.75	5967.9	5796.2	6039.04	4297.77	4376.49	388.86	3406.96	1584.63	0	4495.3	1215.08	0	0	492.808	0	624.568	0	0	1178.26	0	1581.59	874.079	0	0	154.404	0	270.885	0	0	651.112	0	0	0	0	796.383	0	2996.86	0	109.629	146.501	0	0	0	761.368	933.151
14	5301274	5301368	FAD2d-1_fragment_5	3425.61	5496.75	5120.91	4545.51	3038.08	3413.66	0	2271.31	1811	0	2996.86	0	0	0	0	0	1249.14	0	0	294.565	0	790.797	0	0	0	0	0	0	0	0	651.112	0	0	0	0	398.191	0	599.372	0	131.555	195.334	0	133.929	0	666.197	0
14	5301368	5301462	FAD2d-1_fragment_6	3227.98	7224.29	6809.13	5194.87	3556.77	2976.02	388.86	1892.76	2263.75	0	4067.17	303.771	0	0	0	0	624.568	0	0	0	0	263.599	0	136.421	0	0	94.0179	0	0	0	651.112	0	0	0	293.801	0	0	599.372	0	87.7032	97.667	0	133.929	0	47.5855	0
14	5301462	5301556	FAD2d-1_fragment_7	2437.45	4947.07	6358.94	3831.22	2222.98	2888.49	777.72	2271.31	2716.5	0	2354.68	303.771	0	0	0	0	624.568	0	0	0	0	527.198	0	272.841	0	0	0	0	0	0	0	0	0	0	293.801	0	0	0	0	87.7032	48.8335	0	0	0	47.5855	0
14	5301556	5301650	FAD2d-1_fragment_8	3557.36	5496.75	6977.95	4675.38	3038.08	3851.31	1166.58	2271.31	2942.88	0	1712.49	0	0	0	0	0	624.568	0	0	294.565	0	1581.59	437.04	136.421	0	308.809	0	0	0	0	651.112	0	0	0	0	0	0	599.372	0	65.7774	0	0	0	0	0	0
14	5301650	5301744	FAD2d-1_fragment_9	3952.63	5889.37	6415.21	5714.36	4075.47	3413.66	777.72	2271.31	1584.63	0	2354.68	911.313	0	0	0	0	0	0	0	294.565	0	1054.4	437.04	0	0	154.404	0	0	0	0	651.112	0	0	0	293.801	0	409.249	599.372	0	87.7032	0	0	0	0	0	933.151
14	5301744	5301837	FAD2d-1_fragment_10	3952.63	5967.9	8272.24	6298.78	3630.87	4464.02	388.86	3406.96	2263.75	0	2782.8	911.313	0	0	0	0	0	0	0	589.13	0	527.198	437.04	0	0	0	94.0179	270.885	0	0	0	0	0	0	0	398.191	409.249	0	0	87.7032	0	0	0	0	0	0
14	5301837	5301931	FAD2d-1_fragment_11	3886.75	7067.24	10016.7	6688.4	3482.67	4551.55	388.86	2649.86	2942.88	0	4923.42	303.771	0	0	0	0	0	0	0	883.695	0	790.797	437.04	0	0	0	94.0179	0	0	0	0	0	0	0	0	398.191	0	0	0	109.629	97.667	0	0	0	0	0
14	5301931	5302024	FAD2d-1_fragment_12	1778.68	4004.77	4051.71	3376.67	2297.08	2100.72	0	0	1358.25	0	3424.99	303.771	0	0	0	0	0	0	0	0	0	263.599	0	0	0	0	0	0	0	0	0	0	0	0	0	0	0	0	0	65.7774	146.501	0	0	0	95.171	0
12	17520739	17520833	FAD2d-2_fragment_1	65.8771	706.724	112.548	64.9359	963.292	175.06	0	0	0	0	0	0	0	0	0	902.043	9993.09	275.941	0	0	0	263.599	2622.24	0	0	0	0	541.769	229.327	0	0	6863.32	0	0	293.801	0	0	599.372	0	21.9258	293.001	0	0	0	47.5855	0
12	17520833	17520927	FAD2d-2_fragment_2	65.8771	628.2	112.548	0	1259.69	262.59	0	0	0	0	0	0	0	0	0	902.043	6245.68	551.881	0	0	0	263.599	2185.2	0	0	0	0	812.654	229.327	0	0	4575.54	0	0	293.801	1194.57	0	599.372	0	43.8516	146.501	0	0	0	0	0
12	17520927	17521021	FAD2d-2_fragment_3	0	235.575	56.2738	64.9359	1259.69	87.5299	0	0	0	0	0	0	0	0	0	451.022	3747.41	275.941	0	0	0	790.797	1311.12	0	0	0	0	270.885	0	0	0	3431.66	688.499	0	0	1592.77	818.497	0	14.6845	43.8516	97.667	0	0	0	0	0
12	17521021	17521114	FAD2d-2_fragment_4	0	392.625	168.821	0	740.994	175.06	0	0	0	0	0	0	0	0	0	676.533	3747.41	275.941	0	0	0	1581.59	437.04	0	0	0	0	0	0	0	0	1143.89	1377	0	0	796.383	1227.75	0	29.369	43.8516	244.168	0	0	0	0	0
12	17521114	17521208	FAD2d-2_fragment_5	197.631	471.15	168.821	64.9359	1037.39	175.06	388.86	0	0	0	214.062	0	0	0	0	451.022	624.568	275.941	0	0	0	790.797	437.04	0	0	0	0	270.885	0	0	0	0	688.499	0	293.801	1194.57	1227.75	0	14.6845	43.8516	341.835	0	0	0	0	0
12	17521208	17521302	FAD2d-2_fragment_6	197.631	471.15	56.2738	0	1111.49	175.06	388.86	0	0	0	214.062	0	0	0	0	676.533	0	275.941	0	0	0	0	437.04	0	0	0	0	270.885	0	0	0	0	0	0	293.801	796.383	409.249	0	0	21.9258	341.835	0	0	0	0	0
12	17521302	17521396	FAD2d-2_fragment_7	65.8771	314.1	56.2738	0	740.994	175.06	0	0	0	0	0	0	0	0	0	676.533	624.568	275.941	0	0	0	263.599	0	0	0	0	0	0	0	0	0	0	0	0	0	0	0	0	0	0	537.169	0	0	0	0	0
12	17521396	17521490	FAD2d-2_fragment_8	0	235.575	168.821	0	592.795	87.5299	0	0	0	0	0	0	0	0	0	676.533	624.568	0	0	0	0	527.198	437.04	0	0	0	0	0	0	0	0	1143.89	0	0	0	796.383	409.249	0	14.6845	0	537.169	0	0	0	0	0
12	17521490	17521584	FAD2d-2_fragment_9	197.631	157.05	281.369	0	963.292	350.119	0	0	0	0	214.062	0	0	0	0	225.511	624.568	0	0	294.565	0	527.198	2622.24	0	0	0	0	0	0	0	0	1143.89	0	0	0	1194.57	409.249	0	0	0	48.8335	0	0	0	0	0
12	17521584	17521677	FAD2d-2_fragment_10	197.631	314.1	112.548	0	963.292	612.709	0	0	0	446.274	214.062	0	0	0	0	0	2498.27	0	0	0	0	527.198	1748.16	0	0	0	0	0	0	0	0	0	0	0	0	1592.77	409.249	0	0	0	0	0	0	0	0	0
12	17521677	17521771	FAD2d-2_fragment_11	131.754	235.575	112.548	0	1037.39	262.59	0	0	0	0	0	0	0	0	0	0	1873.7	0	0	0	0	0	1311.12	0	0	0	0	0	0	0	0	1143.89	0	0	0	1592.77	409.249	599.372	14.6845	0	48.8335	0	0	0	0	0
12	17521771	17521864	FAD2d-2_fragment_12	131.754	157.05	112.548	0	518.696	87.5299	0	0	0	0	0	0	0	0	0	225.511	624.568	0	0	0	0	0	0	0	0	0	0	0	0	0	0	0	0	0	0	398.191	0	599.372	0	0	97.667	0	0	0	0	0
14	5295121	5295207	FAD2e-1_fragment_1	856.402	1099.35	1969.58	5324.74	296.398	2538.37	0	0	452.751	0	428.124	0	0	0	0	0	0	0	0	0	0	0	0	0	0	0	0	0	0	0	0	0	0	0	0	0	0	0	0	0	0	0	0	0	0	0
14	5295207	5295293	FAD2e-1_fragment_2	724.648	471.15	2082.13	3961.09	222.298	1750.6	0	0	226.375	0	214.062	0	0	0	0	0	0	0	0	0	0	0	0	0	0	0	0	0	0	0	0	0	0	0	0	0	0	0	0	0	0	0	0	0	0	0
14	5295293	5295380	FAD2e-1_fragment_3	1976.31	942.299	2588.59	5779.29	592.795	1225.42	0	0	0	446.274	856.247	0	0	0	0	0	0	0	0	0	0	263.599	0	0	0	0	0	0	0	0	0	0	0	0	0	0	0	0	0	0	0	0	0	0	0	0
14	5295380	5295466	FAD2e-1_fragment_4	3030.35	1649.02	2307.22	8571.54	740.994	1750.6	0	0	226.375	0	1498.43	0	0	0	0	0	0	0	0	0	0	527.198	0	0	0	0	0	0	0	0	0	0	0	0	0	0	0	0	14.6845	0	0	0	0	0	0	0
14	5295466	5295552	FAD2e-1_fragment_5	3293.85	1491.97	2644.87	10065.1	815.093	2363.31	0	0	905.501	0	642.185	0	0	0	0	0	0	0	0	0	0	263.599	0	0	0	0	0	0	0	0	0	0	0	0	0	0	0	0	0	0	0	0	0	0	0	0
14	5295552	5295637	FAD2e-1_fragment_6	2898.59	549.675	2082.13	5974.1	740.994	1838.13	0	0	905.501	0	214.062	0	0	0	0	0	0	0	0	294.565	0	263.599	0	0	0	0	0	0	0	0	0	0	0	0	0	0	0	0	0	0	0	0	0	0	47.5855	0
12	17515163	17515258	FAD2e-2_fragment_1	0	0	0	0	0	0	0	0	0	0	0	0	0	0	0	0	1249.14	0	0	0	0	0	0	0	0	0	0	0	0	0	0	0	0	0	0	398.191	0	0	0	0	0	0	0	0	0	0
12	17515258	17515352	FAD2e-2_fragment_2	0	157.05	56.2738	64.9359	0	0	0	0	0	0	0	0	0	0	0	0	1873.7	275.941	0	0	0	0	0	0	0	0	0	0	0	0	0	0	0	0	0	796.383	0	0	0	0	0	0	0	0	0	0
12	17515352	17515447	FAD2e-2_fragment_3	0	78.5249	56.2738	64.9359	0	87.5299	0	0	0	0	0	0	0	0	0	0	3122.84	551.881	0	0	0	0	0	0	0	0	0	0	0	0	0	0	0	0	0	796.383	0	0	0	0	0	0	0	0	0	0
12	17515447	17515542	FAD2e-2_fragment_4	0	0	56.2738	0	0	0	0	0	0	0	0	0	0	0	0	225.511	1249.14	275.941	0	0	0	0	0	0	0	0	0	0	0	0	0	0	0	0	0	398.191	0	0	0	0	0	0	0	0	0	0
12	17515542	17515636	FAD2e-2_fragment_5	0	0	0	0	74.0994	0	0	0	0	0	0	0	0	0	0	225.511	0	0	0	0	0	0	0	0	0	0	0	270.885	0	0	0	0	0	0	0	398.191	0	0	0	43.8516	0	0	0	0	0	0
12	17515636	17515731	FAD2e-2_fragment_6	0	0	0	0	0	0	0	0	0	0	0	0	0	0	0	0	0	0	0	0	0	0	0	0	0	0	0	0	0	0	0	0	0	0	0	0	0	0	14.6845	0	0	0	0	0	0	0
12	17515731	17515826	FAD2e-2_fragment_7	0	0	0	0	0	0	0	0	0	0	0	0	0	0	0	0	0	0	0	0	0	0	0	0	0	0	0	0	0	0	0	0	0	0	0	0	0	0	0	0	0	0	0	0	0	0
12	17515826	17515920	FAD2e-2_fragment_8	0	0	0	0	74.0994	87.5299	0	0	0	0	0	0	0	0	0	225.511	0	0	0	0	0	0	0	0	0	0	0	270.885	0	0	0	0	0	737.16	0	0	0	0	0	0	0	0	0	0	0	0
12	17515920	17516015	FAD2e-2_fragment_9	0	0	0	64.9359	148.199	87.5299	0	0	0	0	0	0	0	0	0	0	0	0	0	0	0	0	437.04	0	0	0	0	270.885	0	0	0	0	0	737.16	0	0	0	0	0	0	0	0	0	0	0	0
12	17516015	17516110	FAD2e-2_fragment_10	65.8771	0	0	0	0	87.5299	0	0	0	0	0	0	0	0	0	225.511	0	0	0	0	0	0	0	0	0	0	0	0	0	0	0	0	0	0	0	0	0	0	0	0	0	0	0	0	0	0
12	17516110	17516204	FAD2e-2_fragment_11	65.8771	78.5249	0	0	0	87.5299	0	0	0	0	0	0	0	0	0	225.511	0	0	0	0	0	0	0	0	0	154.404	0	0	0	0	0	0	0	0	0	398.191	409.249	1198.74	0	0	0	0	0	0	0	0
12	17516204	17516299	FAD2e-2_fragment_12	0	0	0	0	0	0	0	0	0	0	0	0	0	0	0	0	624.568	0	0	0	0	0	0	0	0	154.404	0	0	229.327	0	0	0	0	0	0	398.191	0	1198.74	0	0	0	0	0	0	0	0
12	17516299	17516394	FAD2e-2_fragment_13	0	0	0	0	0	0	0	0	0	0	0	0	0	0	0	0	624.568	0	0	0	0	263.599	0	0	0	0	0	0	229.327	0	0	0	0	0	0	1194.57	0	0	0	0	48.8335	0	0	0	0	0
12	17516394	17516488	FAD2e-2_fragment_14	0	78.5249	0	0	0	0	0	0	0	0	0	0	0	0	0	0	624.568	0	0	0	0	0	437.04	0	0	0	0	0	0	0	0	0	0	0	0	1592.77	0	0	0	0	48.8335	0	0	0	0	0
12	17516488	17516582	FAD2e-2_fragment_15	0	78.5249	0	0	222.298	0	1166.58	0	0	0	0	0	0	0	0	0	624.568	275.941	0	0	0	0	437.04	0	0	0	0	0	0	0	0	0	0	0	0	796.383	0	0	0	0	0	0	0	0	0	0
14	5289452	5289548	FAD2f-1_fragment_1	2108.07	2905.42	2813.69	3961.09	740.994	2100.72	0	0	0	0	0	303.771	0	0	0	0	0	0	0	0	0	0	0	0	0	0	0	0	0	0	0	0	0	0	0	0	0	0	0	0	0	303.544	0	0	0	0
14	5289548	5289643	FAD2f-1_fragment_2	4018.5	4947.07	6865.4	8571.54	1111.49	3851.31	0	0	0	0	0	303.771	0	0	0	0	0	0	0	0	0	0	0	0	0	0	0	0	0	0	0	0	0	0	0	0	0	0	146.845	21.9258	146.501	0	0	0	0	0
14	5289643	5289739	FAD2f-1_fragment_3	2239.82	4004.77	6415.21	8246.86	1037.39	3238.6	0	0	0	0	0	0	0	0	0	0	0	0	0	0	0	0	0	0	0	0	0	0	0	0	0	0	0	737.16	0	0	0	0	14.6845	0	0	0	0	0	0	0
14	5289739	5289834	FAD2f-1_fragment_4	2832.71	4083.3	5514.83	6688.4	815.093	3676.25	0	0	226.375	0	0	303.771	0	0	0	0	0	0	0	0	0	0	0	0	0	0	0	0	0	0	0	0	0	0	0	0	0	0	14.6845	0	0	0	133.929	0	0	0
14	5289834	5289930	FAD2f-1_fragment_5	3952.63	5496.75	6527.76	9545.57	963.292	4201.43	0	0	452.751	0	0	607.542	0	0	0	0	0	0	0	0	0	0	0	0	0	0	0	0	0	0	0	0	0	0	0	0	0	0	484.588	328.887	244.168	0	0	0	0	0
14	5289930	5290026	FAD2f-1_fragment_6	3689.12	4475.92	5965.02	7857.24	889.193	3151.07	0	0	452.751	0	0	0	0	0	0	0	0	0	0	0	0	0	0	0	0	0	0	0	0	0	0	0	0	0	0	0	0	0	29.369	0	48.8335	0	0	0	0	0
14	5290026	5290121	FAD2f-1_fragment_7	3359.73	4947.07	5008.37	6298.78	963.292	3063.55	0	0	452.751	0	214.062	0	0	0	0	0	0	0	0	0	0	0	0	0	0	0	0	0	0	0	0	0	0	0	0	0	0	0	0	0	0	151.772	0	0	0	0
14	5290121	5290217	FAD2f-1_fragment_8	4545.52	6282	6584.03	5259.81	1556.09	2538.37	0	0	226.375	0	0	0	0	0	0	0	0	0	0	0	0	263.599	0	0	0	0	0	0	0	0	0	0	0	0	0	0	0	0	0	0	0	455.316	0	0	0	0
14	5290217	5290312	FAD2f-1_fragment_9	4018.5	4475.92	5402.28	2662.37	1407.89	1838.13	0	0	0	0	0	0	0	0	0	0	0	0	0	0	0	263.599	0	0	0	0	0	0	0	0	0	0	0	0	0	0	0	0	14.6845	0	97.667	758.86	0	0	0	0
14	5290312	5290408	FAD2f-1_fragment_10	3293.85	2826.9	4501.9	5065	889.193	2538.37	0	0	0	0	0	0	0	0	0	0	0	0	0	0	0	0	0	0	0	0	0	0	0	0	0	0	0	0	0	0	0	0	58.7379	43.8516	293.001	910.632	0	0	0	0
14	5290408	5290503	FAD2f-1_fragment_11	6126.57	5967.9	7484.41	8961.15	963.292	5339.32	0	0	0	0	0	0	0	0	0	0	0	0	0	0	0	0	0	0	0	0	0	0	0	0	0	0	0	737.16	0	398.191	0	0	0	0	97.667	758.86	0	0	0	0
14	5290503	5290598	FAD2f-1_fragment_12	5994.82	5575.27	6527.76	7013.08	1259.69	3676.25	0	0	0	0	0	0	0	0	0	0	0	0	0	0	0	0	0	0	0	0	0	0	0	0	0	0	0	737.16	0	398.191	0	0	14.6845	0	146.501	910.632	133.929	0	0	933.151
12	17507418	17507514	FAD2f-2_fragment_1	856.402	1334.92	787.833	0	74.0994	1312.95	777.72	0	0	0	0	0	0	0	0	0	0	0	0	0	0	0	0	0	0	0	0	0	0	0	0	0	0	0	0	0	0	0	1395.03	482.367	586.002	0	0	0	0	0
12	17507514	17507609	FAD2f-2_fragment_2	1712.8	2512.8	1238.02	0	74.0994	2713.43	2333.16	378.551	0	0	0	0	0	0	0	0	0	0	0	294.565	144.935	0	0	136.421	0	0	0	0	0	0	0	0	0	1474.32	0	0	0	0	2202.67	570.071	1172	0	0	0	0	0
12	17507609	17507705	FAD2f-2_fragment_3	1581.05	1963.12	731.559	0	0	2100.72	2333.16	757.102	0	0	0	0	0	0	0	0	0	0	0	294.565	144.935	0	0	0	0	0	0	0	0	0	0	0	0	1474.32	0	0	0	0	2026.46	591.996	1074.34	0	0	0	0	933.151
12	17507705	17507800	FAD2f-2_fragment_4	1646.93	2198.7	562.738	64.9359	0	2275.78	2333.16	0	452.751	0	0	0	0	0	0	0	0	0	0	883.695	0	263.599	0	0	0	0	0	0	0	0	0	0	0	0	0	0	0	0	1380.34	460.442	439.502	0	0	0	0	1866.3
12	17507800	17507896	FAD2f-2_fragment_5	2305.7	3219.52	506.464	64.9359	0	2976.02	1555.44	378.551	452.751	0	0	0	0	0	0	0	0	0	0	1178.26	0	790.797	0	0	0	0	0	0	0	0	0	0	0	0	0	0	0	0	1204.13	526.219	390.668	0	0	0	0	933.151
12	17507896	17507992	FAD2f-2_fragment_6	2700.96	2591.32	562.738	0	0	2976.02	388.86	757.102	0	0	0	0	0	0	0	0	0	0	0	294.565	0	527.198	0	136.421	0	0	0	0	0	0	0	0	0	0	0	0	0	0	337.743	65.7774	48.8335	151.772	0	0	0	0
12	17507992	17508087	FAD2f-2_fragment_7	3162.1	3376.57	1181.75	0	0	3413.66	1555.44	757.102	0	0	0	0	0	0	0	0	0	0	0	0	0	0	874.079	136.421	0	0	0	0	0	0	0	0	0	0	0	0	0	0	1395.03	460.442	537.169	151.772	0	0	0	0
12	17508087	17508183	FAD2f-2_fragment_8	2108.07	3455.1	844.107	0	74.0994	4026.37	1944.3	378.551	0	0	0	303.771	0	0	0	0	0	0	0	294.565	0	527.198	437.04	0	0	0	0	0	0	0	0	0	0	737.16	0	0	0	0	587.379	197.332	586.002	0	0	0	0	0
12	17508183	17508278	FAD2f-2_fragment_9	527.017	1806.07	168.821	0	74.0994	2888.49	0	378.551	0	0	0	303.771	0	0	0	0	0	0	0	294.565	0	790.797	0	0	0	0	0	0	0	0	0	0	0	2211.48	0	0	0	0	1130.71	350.813	976.67	0	0	0	0	0
12	17508278	17508374	FAD2f-2_fragment_10	1581.05	1491.97	731.559	0	74.0994	2275.78	388.86	378.551	0	0	0	0	0	0	492.808	0	624.568	0	0	294.565	0	527.198	437.04	0	0	0	0	0	0	0	0	0	0	0	0	0	0	0	1615.29	460.442	1367.34	151.772	133.929	0	0	933.151
12	17508374	17508469	FAD2f-2_fragment_11	3359.73	2983.95	1181.75	129.872	74.0994	4288.96	1166.58	0	0	0	0	0	0	0	492.808	0	0	0	0	294.565	144.935	263.599	874.079	0	0	154.404	0	0	0	0	0	0	0	0	0	1194.57	0	0	1365.66	372.738	1220.84	151.772	133.929	0	0	1866.3
12	17508469	17508564	FAD2f-2_fragment_12	4874.9	3062.47	900.38	194.808	0	4026.37	1166.58	378.551	226.375	0	0	0	0	0	0	0	0	0	0	294.565	0	0	437.04	0	3701.94	154.404	0	0	0	0	0	0	0	737.16	0	1194.57	0	0	396.481	153.481	634.836	0	0	0	0	0
14	5286566	5286660	FAD2g-1_fragment_1	0	78.5249	0	129.872	0	0	0	0	0	0	0	0	0	0	0	0	0	0	0	0	0	0	0	0	0	0	0	0	0	0	0	0	0	0	293.801	0	0	0	0	0	0	0	0	0	0	0
14	5286660	5286754	FAD2g-1_fragment_2	0	157.05	0	259.744	0	0	0	0	0	0	0	0	0	0	0	0	0	0	0	0	0	0	0	0	0	0	0	0	0	0	0	0	0	0	0	0	0	0	0	0	0	0	0	0	0	0
14	5286754	5286848	FAD2g-1_fragment_3	0	78.5249	0	129.872	0	87.5299	0	0	0	0	0	0	0	0	0	0	0	0	0	0	0	0	0	0	0	0	0	0	0	0	0	0	0	0	0	0	0	0	0	0	48.8335	0	0	0	0	0
14	5286848	5286941	FAD2g-1_fragment_4	0	78.5249	0	129.872	0	87.5299	0	0	0	0	0	0	0	0	0	0	0	0	0	0	0	0	0	0	0	0	0	0	0	0	0	0	0	0	0	0	0	0	0	0	48.8335	0	0	0	0	0
14	5286941	5287035	FAD2g-1_fragment_5	0	78.5249	0	64.9359	0	0	0	0	0	0	0	0	0	0	0	0	0	0	0	0	0	0	0	0	0	0	0	0	0	0	0	0	0	0	0	0	0	599.372	0	0	0	0	0	0	0	0
14	5287035	5287129	FAD2g-1_fragment_6	0	0	0	0	0	0	0	0	0	0	0	0	0	0	0	0	0	0	0	0	0	0	0	0	0	0	0	0	0	0	0	0	0	0	293.801	0	0	599.372	0	0	0	0	0	0	0	0
14	5287129	5287223	FAD2g-1_fragment_7	0	0	0	64.9359	0	0	0	0	0	0	0	0	0	0	0	0	0	0	0	0	0	0	0	0	0	0	0	0	0	0	0	0	0	0	293.801	0	0	0	0	0	0	0	0	0	0	0
14	5287223	5287317	FAD2g-1_fragment_8	0	0	0	64.9359	0	0	0	0	0	0	0	0	0	0	0	0	0	0	0	0	0	0	0	0	0	0	0	0	0	0	651.112	0	0	0	0	0	0	0	0	0	0	151.772	0	0	0	0
14	5287317	5287411	FAD2g-1_fragment_9	0	0	0	0	0	0	0	0	0	0	0	0	0	0	0	0	0	0	0	0	0	0	0	0	0	0	0	0	0	0	0	0	0	0	0	0	0	0	0	21.9258	97.667	0	0	0	0	0
14	5287411	5287504	FAD2g-1_fragment_10	0	0	0	0	0	0	0	0	0	0	0	0	0	0	0	0	0	0	0	0	0	0	0	0	0	0	0	0	0	0	651.112	0	0	0	0	0	0	599.372	14.6845	43.8516	244.168	0	0	0	0	0
14	5287504	5287598	FAD2g-1_fragment_11	0	0	0	129.872	0	0	0	0	0	0	0	0	0	0	0	0	0	0	0	0	0	0	0	0	0	0	0	0	0	0	651.112	0	0	0	0	0	0	599.372	58.7379	65.7774	195.334	151.772	133.929	36.791	95.171	0
14	5287598	5287691	FAD2g-1_fragment_12	0	0	56.2738	129.872	0	0	0	0	0	0	0	0	0	0	0	0	0	0	0	0	0	0	0	0	0	0	0	0	0	0	651.112	0	0	0	0	398.191	0	0	0	0	146.501	0	0	0	0	0
12	17504523	17504619	FAD2g-2_fragment_1	131.754	392.625	225.095	64.9359	0	0	0	0	0	0	0	0	0	0	0	0	0	0	0	0	0	263.599	0	0	0	0	0	0	0	0	0	0	0	0	0	0	0	0	14.6845	175.406	439.502	0	0	0	0	0
12	17504619	17504714	FAD2g-2_fragment_2	395.263	863.774	281.369	194.808	74.0994	0	0	0	0	0	0	0	0	0	0	0	0	0	0	0	0	263.599	0	0	0	0	0	0	0	0	0	0	0	0	0	0	0	0	425.85	394.664	927.837	0	0	0	0	0
12	17504714	17504810	FAD2g-2_fragment_3	263.508	628.2	225.095	64.9359	222.298	87.5299	0	0	0	0	0	0	0	0	0	0	0	0	0	589.13	0	0	0	0	0	0	0	0	0	70.8407	0	0	0	0	0	0	0	0	0	197.332	390.668	0	0	0	0	0
12	17504810	17504905	FAD2g-2_fragment_4	263.508	628.2	619.011	0	148.199	175.06	0	0	0	0	0	0	0	0	0	0	0	0	0	294.565	0	0	0	0	0	0	0	0	0	70.8407	0	0	0	0	0	0	0	0	0	219.258	634.836	0	0	0	0	0
12	17504905	17505001	FAD2g-2_fragment_5	395.263	863.774	506.464	0	0	262.59	0	0	0	0	0	0	0	0	0	0	0	0	0	0	0	0	0	0	0	0	0	0	0	0	0	0	0	0	0	0	0	0	0	219.258	488.335	0	0	0	0	0
12	17505001	17505097	FAD2g-2_fragment_6	263.508	863.774	393.916	0	0	87.5299	0	0	0	0	0	0	0	0	0	0	0	0	0	0	0	0	0	0	0	0	0	0	0	0	651.112	0	0	737.16	0	0	0	0	0	153.481	683.669	0	0	0	0	2799.45
12	17505097	17505192	FAD2g-2_fragment_7	65.8771	942.299	450.19	0	0	87.5299	0	0	0	0	0	0	0	0	0	0	0	0	0	0	0	0	0	0	0	0	0	0	0	0	1302.22	0	0	737.16	0	0	0	599.372	0	131.555	488.335	0	0	0	0	933.151
12	17505192	17505288	FAD2g-2_fragment_8	329.385	1256.4	337.643	0	74.0994	262.59	0	0	0	0	0	303.771	0	0	0	0	0	0	0	0	0	0	0	0	0	0	0	0	229.327	70.8407	651.112	0	0	0	0	0	0	0	0	43.8516	683.669	0	133.929	0	0	0
12	17505288	17505383	FAD2g-2_fragment_9	197.631	785.249	281.369	0	74.0994	175.06	0	0	0	0	0	303.771	0	0	0	0	0	0	0	0	0	0	0	0	0	0	0	0	229.327	70.8407	0	0	0	0	0	0	0	0	0	65.7774	976.67	0	0	0	0	0
12	17505383	17505479	FAD2g-2_fragment_10	65.8771	235.575	0	0	0	0	0	0	0	0	0	0	0	0	0	0	0	0	0	0	0	0	0	0	0	0	0	0	0	0	0	0	0	0	0	0	0	0	0	65.7774	1123.17	0	0	0	0	0
12	17505479	17505574	FAD2g-2_fragment_11	263.508	392.625	225.095	0	0	0	0	0	0	0	0	0	0	0	0	0	0	0	0	0	0	0	0	0	0	154.404	0	0	0	0	0	0	0	0	0	0	0	0	0	65.7774	1172	0	0	0	0	0
12	17505574	17505669	FAD2g-2_fragment_12	461.14	942.299	281.369	64.9359	0	87.5299	0	0	0	0	0	0	0	0	0	0	0	0	0	0	0	0	0	0	0	154.404	0	0	0	0	0	0	0	737.16	0	0	0	0	29.369	21.9258	683.669	0	0	0	0	0
14	5282534	5282627	FAD2h_fragment_1	1251.66	1570.5	2250.95	1623.4	74.0994	2013.19	388.86	0	0	0	0	303.771	0	0	0	0	624.568	0	0	0	0	0	0	0	0	0	0	0	0	0	0	0	0	0	0	0	0	0	0	0	0	0	0	0	0	0
14	5282627	5282719	FAD2h_fragment_2	1976.31	3141	3995.44	3246.79	444.596	3588.72	388.86	0	0	0	0	303.771	0	0	0	0	624.568	0	0	0	0	0	0	0	0	0	0	0	0	0	0	0	0	0	0	0	0	0	0	21.9258	0	0	0	0	0	0
14	5282719	5282812	FAD2h_fragment_3	1778.68	2277.22	3601.52	2857.18	666.895	3238.6	0	0	0	0	428.124	0	0	0	0	0	0	0	0	0	0	0	0	0	0	0	0	0	0	0	0	0	0	0	0	0	0	0	0	0	0	0	0	0	0	933.151
14	5282812	5282904	FAD2h_fragment_4	2239.82	2591.32	2701.14	2402.63	444.596	3238.6	0	0	0	0	642.185	0	0	0	0	0	0	0	0	0	0	263.599	0	0	0	0	0	0	0	0	651.112	0	0	0	293.801	0	0	0	14.6845	0	0	0	0	0	0	0
14	5282904	5282997	FAD2h_fragment_5	1844.56	2434.27	2025.86	1883.14	370.497	1925.66	0	0	0	0	642.185	0	0	0	0	0	0	0	0	0	0	263.599	0	0	0	0	0	0	0	0	651.112	0	0	0	0	0	0	0	0	0	48.8335	0	0	0	0	933.151
14	5282997	5283090	FAD2h_fragment_6	658.771	1806.07	1688.21	1168.85	296.398	1575.54	0	0	0	0	214.062	0	0	0	0	0	0	0	0	0	0	0	0	0	0	0	0	0	0	0	651.112	0	0	0	0	0	0	0	0	0	0	0	0	0	0	0
14	5283090	5283182	FAD2h_fragment_7	1185.79	1727.55	1913.31	1558.46	370.497	1925.66	0	0	0	0	0	0	0	0	0	0	0	0	0	0	0	0	0	0	0	0	0	0	0	0	0	0	0	0	0	0	0	0	0	0	0	0	0	0	0	0
14	5283182	5283275	FAD2h_fragment_8	1976.31	1413.45	1744.49	1298.72	444.596	1488.01	388.86	0	0	0	428.124	0	0	0	0	0	0	0	0	0	0	263.599	0	0	0	0	0	270.885	0	0	0	0	0	0	0	0	0	0	0	0	0	0	0	0	0	0
14	5283275	5283367	FAD2h_fragment_9	1515.17	1413.45	1575.67	1298.72	444.596	2275.78	0	0	0	0	428.124	0	0	0	0	0	0	0	0	0	0	263.599	0	0	0	0	0	270.885	0	0	0	0	0	0	0	0	0	0	0	0	0	151.772	0	0	0	0
14	5283367	5283460	FAD2h_fragment_10	2239.82	3298.05	3263.88	2727.31	889.193	3151.07	0	0	0	0	214.062	0	0	0	0	0	0	0	0	294.565	0	0	0	0	0	0	0	0	0	0	0	0	0	0	0	0	0	0	0	0	0	1062.4	0	0	0	0
14	5283460	5283552	FAD2h_fragment_11	2371.58	3847.72	3320.15	3181.86	740.994	3326.13	1166.58	0	0	0	214.062	0	0	0	0	0	0	0	0	0	0	0	0	0	0	0	0	0	0	0	0	0	0	0	0	398.191	0	0	0	0	0	1973.04	0	0	0	0
14	5283552	5283644	FAD2h_fragment_12	1712.8	1884.6	1913.31	2142.88	518.696	2013.19	777.72	0	0	0	0	0	0	0	0	0	0	0	0	883.695	0	0	0	0	0	0	0	0	0	0	0	0	0	0	0	398.191	0	0	0	0	0	1669.49	0	0	0	0
13	19562808	19562905	FAD3A_100_fragment_1	0	0	149.851	0	0	0	0	228.492	0	0	0	171.556	0	0	362.728	0	0	0	0	0	0	0	645.09	222.923	27429.6	78605.9	33960.7	999.122	17776.7	16974.2	0	97862.7	23261	0	1851.01	26068.6	48128.1	27826.4	64009.5	139.499	3610.48	1258.41	1003.6	193082	213985	10418.5
13	19562905	19563002	FAD3A_100_fragment_2	0	0	0	0	0	0	0	0	0	0	0	171.556	0	0	0	0	0	0	0	0	0	0	806.362	0	9143.2	67467.4	29498.7	874.231	12133.3	11133.6	0	79513.5	15963.4	0	1708.63	22230.3	45370.8	29887.6	67596.8	182.421	3101.96	1258.41	739.496	215022	222268	8682.07
13	19563002	19563100	FAD3A_100_fragment_3	0	0	149.851	0	0	0	0	0	0	0	0	0	0	0	0	0	0	0	0	0	0	0	322.545	0	1306.17	27368.8	13386	624.451	3386.04	3650.37	0	33203.4	4104.88	0	711.929	10715.3	23813.4	14686.1	30973.1	85.8454	1550.98	584.262	528.211	128641	126981	5788.04
13	19563100	19563197	FAD3A_100_fragment_4	0	0	0	0	0	0	0	0	0	0	0	0	0	0	0	0	0	0	0	0	0	0	0	0	1306.17	2227.7	247.888	499.561	282.17	365.037	0	0	0	0	0	0	250.667	515.303	0	0	0	0	0	1885.93	709.958	0
13	19563197	19563294	FAD3A_100_fragment_5	0	0	0	0	0	0	0	0	0	0	0	0	0	0	0	0	0	0	0	0	0	0	0	0	1306.17	318.242	247.888	0	0	0	0	873.774	0	0	0	159.93	250.667	257.651	0	0	0	0	0	1221.87	439.498	0
13	19563294	19563391	FAD3A_100_fragment_6	0	0	0	0	0	0	0	0	0	0	0	0	0	0	0	0	0	0	0	0	0	0	0	0	1306.17	318.242	247.888	124.89	0	365.037	0	873.774	456.098	0	284.772	159.93	0	0	0	10.7307	0	0	0	1779.68	693.054	0
13	19563391	19563488	FAD3A_100_fragment_7	0	0	0	0	0	0	0	0	0	0	0	0	0	0	0	0	0	0	0	0	0	0	0	0	1306.17	0	247.888	124.89	564.34	912.593	0	873.774	456.098	0	284.772	0	0	0	23.4467	21.4613	0	0	0	2045.3	828.284	0
13	19563488	19563585	FAD3A_100_fragment_8	0	0	0	0	0	0	0	0	0	0	0	0	0	0	0	0	0	0	0	0	0	0	0	0	0	0	0	124.89	282.17	182.519	0	0	456.098	0	0	0	250.667	0	46.8934	0	0	0	0	4329.66	1301.59	0
13	19563585	19563683	FAD3A_100_fragment_9	0	0	0	0	0	0	0	0	0	0	0	171.556	0	0	0	0	0	0	0	0	0	0	322.545	0	1306.17	29596.5	14873.3	374.671	4232.55	5293.04	0	48057.6	4104.88	0	996.7	14553.6	29077.4	17262.6	38382.2	75.1147	2288.33	943.808	897.959	179986	170829	6366.85
13	19563683	19563780	FAD3A_100_fragment_10	0	0	0	0	0	0	0	456.985	0	0	0	171.556	0	0	0	0	0	0	0	0	0	0	1128.91	0	1306.17	51873.5	23053.6	874.231	7618.6	8213.33	0	69901.9	9121.96	0	1708.63	23189.9	42613.4	26795.8	62485.5	107.307	3813.88	1797.73	1531.81	336811	310742	8103.26
13	19563780	19563877	FAD3A_100_fragment_11	0	0	0	0	0	0	0	913.97	151.303	0	0	0	0	0	0	0	0	0	0	0	305.423	0	967.634	0	0	42008	19831	749.341	7618.6	7848.3	0	66406.8	10034.2	0	1566.24	26068.6	37349.4	29887.6	61594.5	139.499	2746	2022.45	2007.2	420509	376683	5788.04
13	19563877	19563974	FAD3A_100_fragment_12	0	0	0	0	0	0	0	228.492	0	0	0	0	0	0	0	0	0	0	0	0	0	0	322.545	0	0	33097.2	19831	749.341	8182.94	7483.26	303.024	55047.8	7753.67	0	1566.24	25588.8	42112.1	29629.9	65088	150.229	4830.92	629.205	950.78	195685	165877	3472.83
13	19563974	19564071	FAD3A_100_fragment_13	0	0	0	0	0	0	0	0	0	0	0	0	0	0	0	0	0	0	0	0	0	0	322.545	0	1306.17	24822.9	19087.4	749.341	5079.06	8395.85	606.047	32329.6	7297.57	0	1423.86	18711.8	39104.1	24734.5	57678.9	160.96	5110.6	89.8865	52.8211	18035.8	17123.5	0
13	19564071	19564169	FAD3A_100_fragment_14	0	0	0	0	0	0	0	0	0	0	0	0	0	0	0	0	0	0	0	0	0	0	0	0	0	954.727	991.552	249.78	0	182.519	303.024	873.774	0	0	142.386	319.86	0	0	70.3401	0	25.4259	0	0	3745.29	1504.43	0
13	19564169	19564266	FAD3A_100_fragment_15	0	0	0	0	0	0	0	0	0	0	0	0	0	0	0	0	0	0	0	0	0	0	0	0	0	954.727	991.552	124.89	564.34	0	0	873.774	456.098	0	284.772	799.65	0	257.651	70.3401	0	76.2777	0	0	2603.11	1014.23	0
13	19564266	19564363	FAD3A_100_fragment_16	0	0	0	0	0	0	0	0	0	0	0	0	0	0	0	0	0	0	0	0	0	0	0	0	0	954.727	495.776	0	846.511	0	0	0	456.098	0	142.386	479.79	501.335	515.303	211.02	0	76.2777	0	0	1753.12	473.305	0
13	19564363	19564460	FAD3A_100_fragment_17	0	0	0	229.717	0	0	0	0	0	0	0	0	0	0	0	0	0	0	0	0	0	0	0	0	0	954.727	247.888	0	564.34	365.037	0	0	0	0	142.386	159.93	1002.67	515.303	281.36	0	101.704	0	0	1753.12	270.46	0
13	19564460	19564557	FAD3A_100_fragment_18	0	0	0	0	0	0	0	0	0	0	0	0	0	0	0	0	0	0	0	0	0	0	0	0	0	636.485	0	0	282.17	365.037	0	0	0	0	284.772	159.93	1002.67	515.303	140.68	0	50.8518	0	0	1407.8	253.556	0
13	19564557	19564654	FAD3A_100_fragment_19	0	0	0	0	0	0	0	0	0	0	0	0	0	0	0	0	0	0	0	0	0	0	0	0	0	954.727	0	0	282.17	0	0	0	0	0	142.386	0	501.335	0	46.8934	0	0	0	0	796.871	439.498	0
13	19564654	19564752	FAD3A_100_fragment_20	0	0	0	0	0	0	0	0	0	0	0	0	0	0	0	0	0	0	0	0	0	0	0	0	0	1591.21	0	0	0	365.037	0	0	0	0	0	159.93	0	0	93.7868	0	50.8518	0	0	451.56	321.171	0
13	19564752	19564849	FAD3A_100_fragment_21	0	0	0	0	0	0	0	0	0	0	0	0	0	0	0	0	0	0	0	0	0	0	0	0	0	954.727	0	0	0	182.519	0	0	0	0	0	159.93	501.335	515.303	93.7868	0	25.4259	0	0	53.1247	67.6151	0
13	19564849	19564946	FAD3A_100_fragment_22	0	0	0	0	0	0	0	0	0	0	0	0	0	0	0	0	0	0	0	0	0	0	0	0	0	636.485	0	0	0	182.519	303.024	0	0	0	0	0	501.335	515.303	140.68	0	0	0	0	0	33.8075	0
13	19564946	19565043	FAD3A_100_fragment_23	0	0	0	0	0	0	0	0	0	0	0	0	0	0	0	0	0	0	0	0	0	0	0	0	0	636.485	0	0	0	365.037	303.024	0	0	0	0	159.93	0	515.303	140.68	0	0	0	0	79.6871	50.7113	0
13	19565043	19565140	FAD3A_100_fragment_24	0	0	0	0	0	0	0	0	0	0	0	0	0	0	0	0	0	0	0	0	0	0	0	0	0	636.485	0	0	0	182.519	0	0	456.098	0	0	159.93	0	772.954	46.8934	0	25.4259	0	0	292.186	50.7113	0
13	19565140	19565238	FAD3A_100_fragment_25	0	0	0	0	0	0	0	0	0	0	0	0	0	0	0	0	0	0	0	0	0	0	0	222.923	0	12729.7	16856.4	249.78	2821.7	6935.7	606.047	26213.2	5017.08	0	996.7	13754	29077.4	15459.1	43165.4	118.037	2720.57	89.8865	52.8211	13254.6	12796.1	0
13	19565238	19565335	FAD3A_100_fragment_26	0	0	0	0	0	0	0	0	0	0	0	0	0	0	0	0	0	0	0	0	0	0	0	222.923	0	7001.33	8923.97	124.89	2821.7	3650.37	303.024	13980.4	3648.78	0	854.315	8796.15	17296	10306.1	34396.3	75.1147	1652.68	89.8865	0	11607.7	9685.86	0
13	19565335	19565432	FAD3A_100_fragment_27	0	0	0	0	0	0	0	0	0	0	0	0	0	0	0	0	0	0	0	0	0	0	161.272	222.923	0	8274.3	8676.08	0	2257.36	2920.3	303.024	11359.1	2280.49	0	1139.09	6077.34	12784	8244.85	24900.4	42.9227	1296.72	0	0	8871.83	6896.74	0
13	19565432	19565529	FAD3A_100_fragment_28	0	0	0	0	0	0	0	0	0	0	0	0	0	0	0	0	0	0	0	0	0	0	322.545	0	0	8910.79	5701.43	0	846.511	1825.19	0	5242.65	1368.29	0	569.543	3358.53	11781.4	5410.68	14701.1	10.7307	1652.68	0	0	5551.53	4192.13	0
13	19565529	19565626	FAD3A_100_fragment_29	0	0	0	0	0	0	0	228.492	0	0	0	0	0	0	0	0	0	0	0	0	0	0	483.817	0	0	12729.7	8428.19	0	1975.19	2920.3	0	11359.1	912.196	0	284.772	5277.69	16042.7	11336.7	38827.7	128.768	2415.46	0	0	12909.3	11629.8	0
13	19565626	19565723	FAD3A_100_fragment_30	0	0	0	0	0	0	0	228.492	0	0	0	0	0	0	0	0	0	0	0	0	0	0	483.817	0	0	9229.03	6445.09	0	1410.85	1277.63	0	11359.1	456.098	0	284.772	6077.34	12032	10563.7	34161.8	64.384	1042.46	0	0	6348.4	5645.86	0
13	19565723	19565821	FAD3A_100_fragment_31	0	0	0	0	0	0	0	228.492	0	0	0	171.556	0	0	0	0	0	0	0	0	0	0	483.817	0	2612.34	13684.4	8180.31	0	3950.38	3285.33	0	20096.8	1368.29	286.825	711.929	11035.2	17546.7	13140.2	59742.2	75.1147	1550.98	0	52.8211	4276.54	3465.27	0
13	19565821	19565918	FAD3A_100_fragment_32	0	0	0	0	0	0	0	0	0	0	0	0	0	0	0	0	0	0	0	0	0	0	0	0	2612.34	8274.3	7436.64	0	3386.04	2372.74	303.024	13106.6	1368.29	286.825	854.315	8156.43	10528	6956.59	46682.4	150.229	1042.46	0	52.8211	1381.24	1217.07	0
13	19565918	19566014	FAD3A_100_fragment_33	0	0	0	0	0	0	0	228.492	0	0	0	0	0	0	0	0	0	0	0	0	0	0	0	0	0	12729.7	13881.7	0	5361.23	1277.63	303.024	4368.87	0	0	427.157	4158.18	7520.02	5410.68	43634.3	64.384	1169.59	89.8865	0	664.059	777.573	0
4	1112214	1112314	FAD3B_100_fragment_1	0	298.422	0	229.717	0	369.574	326.209	0	0	174.027	571.686	514.667	0	149.052	0	149.558	0	0	364.708	0	305.423	0	161.272	0	0	17821.6	19583.2	9991.22	11569	12776.3	0	7863.97	7297.57	0	2562.94	3518.46	15040	8760.15	40234.5	4753.69	4373.25	0	0	2071.86	2197.49	0
4	1112314	1112413	FAD3B_100_fragment_2	199.517	746.056	0	229.717	278.446	923.935	163.105	0	1059.12	870.137	800.36	1544	0	0	0	149.558	0	0	364.708	0	0	0	161.272	0	0	18776.3	37431.1	16485.5	8747.28	11681.2	606.047	10485.3	8665.86	0	5553.04	9435.87	27072.1	13397.9	42133.7	5923.33	3585.05	0	0	2842.17	2315.82	0
4	1112413	1112513	FAD3B_100_fragment_3	199.517	447.633	0	0	0	554.361	0	0	907.815	696.11	686.023	1887.11	0	0	0	0	0	355.416	364.708	0	0	0	0	222.923	1306.17	11138.5	43132.5	12364.1	4232.55	8213.33	606.047	6990.19	5017.08	286.825	5410.66	7996.5	26821.4	11594.3	45439.7	6459.87	6534.45	359.546	739.496	14768.7	17613.7	0
4	1112513	1112612	FAD3B_100_fragment_4	399.034	0	149.851	0	0	0	163.105	0	0	0	114.337	686.223	0	0	0	0	0	533.124	729.416	0	0	0	0	445.847	2612.34	8910.79	35448	1248.9	3668.21	6388.15	0	3495.1	2280.49	573.65	3274.87	5597.55	25818.7	9017.8	38804.3	5601.41	9585.56	719.092	1373.35	26456.1	33486.4	0
4	1112612	1112712	FAD3B_100_fragment_5	199.517	0	149.851	0	0	0	326.209	0	0	174.027	0	343.111	0	0	0	0	0	177.708	364.708	0	0	0	161.272	668.77	2612.34	15912.1	29746.6	7368.52	8747.28	10403.6	0	3495.1	1824.39	286.825	2705.33	3998.25	18048	7214.24	28323.6	4238.62	10500.9	404.489	1109.24	19417.1	25169.7	0
4	1112712	1112812	FAD3B_100_fragment_6	0	0	0	0	0	0	489.314	228.492	151.303	348.055	114.337	171.556	0	0	0	0	0	0	0	0	305.423	0	322.545	445.847	1306.17	17185.1	16608.5	6244.51	8465.11	10403.6	0	7863.97	912.196	0	1281.47	959.58	6768.02	2318.86	8112.56	1287.68	3585.05	134.83	369.748	5339.03	6998.16	0
4	1112812	1112911	FAD3B_100_fragment_7	0	298.422	0	0	278.446	184.787	326.209	228.492	453.908	522.082	457.349	857.779	0	0	0	0	0	177.708	364.708	0	610.846	212.394	645.09	222.923	0	28641.8	28011.3	13488.1	14955	20077	0	17475.5	5473.18	0	2705.33	3038.67	13536	6956.59	19343.5	2671.94	4144.42	179.773	528.211	7729.64	10632.5	0
4	1112911	1113011	FAD3B_100_fragment_8	199.517	596.844	0	0	278.446	369.574	489.314	228.492	756.513	696.11	800.36	1544	0	149.052	0	0	0	355.416	364.708	0	610.846	212.394	1128.91	445.847	1306.17	42962.7	41397.3	21231.3	20880.6	31758.2	0	23591.9	6385.37	0	3986.8	5757.48	25317.4	9790.75	31512.4	4582	7729.47	359.546	528.211	12989	17106.6	0
4	1113011	1113110	FAD3B_100_fragment_9	199.517	298.422	0	0	278.446	184.787	652.418	0	453.908	174.027	457.349	686.223	0	149.052	0	0	0	355.416	364.708	0	0	212.394	645.09	445.847	2612.34	28323.6	35448	15611.3	12133.3	23544.9	0	17475.5	3192.69	0	3559.64	5597.55	23312.1	8760.15	19882.8	3111.9	5288.59	224.716	158.463	9509.32	12052.4	0
4	1113110	1113210	FAD3B_100_fragment_10	0	0	0	0	0	0	0	0	0	0	114.337	0	0	0	0	0	0	0	0	0	0	0	0	0	1306.17	0	495.776	499.561	564.34	0	0	0	0	0	0	0	501.335	0	70.3401	64.384	0	0	52.8211	318.748	84.5188	0
4	1113210	1113310	FAD3B_100_fragment_11	0	0	0	0	0	0	0	0	0	0	0	0	0	0	0	0	0	0	0	0	0	0	161.272	0	0	318.242	743.664	249.78	282.17	365.037	0	0	0	0	0	159.93	501.335	257.651	117.233	85.8454	50.8518	0	52.8211	424.998	202.845	0
4	1113310	1113409	FAD3B_100_fragment_12	0	0	0	0	0	184.787	0	0	0	0	0	0	0	0	0	0	0	0	0	0	0	0	0	0	0	1591.21	1487.33	999.122	282.17	182.519	0	0	0	0	0	0	250.667	257.651	46.8934	53.6534	50.8518	0	0	345.311	84.5188	0
4	1113409	1113509	FAD3B_100_fragment_13	0	0	0	0	0	0	0	0	0	0	0	0	0	0	0	0	0	0	0	0	0	0	0	222.923	0	954.727	743.664	1248.9	282.17	730.074	0	0	0	0	0	0	501.335	0	70.3401	53.6534	76.2777	0	0	265.624	0	0
4	1113509	1113608	FAD3B_100_fragment_14	0	0	0	0	0	0	0	0	151.303	0	0	0	0	0	0	0	0	0	0	0	0	0	0	222.923	0	1591.21	991.552	1498.68	846.511	912.593	0	873.774	0	0	142.386	0	501.335	0	23.4467	64.384	101.704	0	0	292.186	50.7113	0
4	1113608	1113708	FAD3B_100_fragment_15	0	0	0	0	0	0	0	0	151.303	0	0	0	0	0	0	0	0	0	0	0	0	0	0	0	0	2545.94	1239.44	1498.68	1410.85	1277.63	0	0	0	0	142.386	0	250.667	0	93.7868	53.6534	0	44.9432	0	531.247	202.845	578.804
4	1113708	1113808	FAD3B_100_fragment_16	0	0	0	0	0	0	0	0	0	0	0	0	0	0	0	0	0	0	0	0	0	0	0	0	0	1909.45	2478.88	1248.9	1693.02	1642.67	0	0	0	0	0	159.93	501.335	0	93.7868	64.384	50.8518	89.8865	158.463	1593.74	676.151	0
4	1113808	1113907	FAD3B_100_fragment_17	399.034	0	0	0	278.446	184.787	815.523	228.492	605.21	174.027	571.686	514.667	0	149.052	0	0	0	355.416	0	0	305.423	0	1451.45	222.923	0	37552.6	48338.2	18234	17212.4	26465.2	0	16601.7	3192.69	0	3417.26	6237.27	22560.1	9275.45	20117.3	2650.48	5212.31	179.773	211.284	9004.64	8705.44	0
4	1113907	1114007	FAD3B_100_fragment_18	997.584	447.633	149.851	0	556.893	369.574	1467.94	228.492	1664.33	1392.22	1486.38	2744.89	0	0	0	0	0	177.708	364.708	0	610.846	0	2419.09	222.923	0	109475	117747	45834.7	54458.9	74285	909.071	41941.2	9121.96	0	6692.13	10395.5	44869.4	22931	42884	6438.4	11162	404.489	633.853	22631.1	24865.4	0
4	1114007	1114106	FAD3B_100_fragment_19	798.067	596.844	0	0	556.893	739.148	1467.94	0	907.815	2262.36	1600.72	2573.34	0	149.052	0	149.558	0	533.124	364.708	0	305.423	0	3870.54	668.77	0	124751	125679	50830.3	65745.7	77935.4	1212.09	62911.7	10490.3	0	7688.83	11035.2	51136.1	25507.5	42274.4	6685.21	10500.9	943.808	1848.74	55196.6	60532.4	1736.41
4	1114106	1114206	FAD3B_100_fragment_20	199.517	298.422	0	0	0	554.361	815.523	228.492	605.21	870.137	1143.37	1715.56	0	298.104	362.728	149.558	0	888.54	0	0	0	212.394	2580.36	445.847	5224.69	106611	128654	44710.7	60102.3	68079.4	0	68154.4	15051.2	286.825	7688.83	11035.2	50133.5	20869.8	36272	6191.6	11873.9	853.921	1901.56	56099.7	59687.2	2315.22
4	1114206	1114306	FAD3B_100_fragment_21	798.067	596.844	0	229.717	0	923.935	815.523	685.477	605.21	522.082	1372.05	2401.78	0	298.104	362.728	0	0	710.832	364.708	0	0	212.394	3386.72	668.77	6530.86	169623	211944	63444.2	91423.2	96187.3	0	66406.8	18243.9	286.825	9539.85	11994.8	50885.5	24476.9	42719.9	5590.68	17518.4	404.489	1584.63	38170.1	39622.4	1157.61
4	1114306	1114405	FAD3B_100_fragment_22	0	0	0	0	0	0	0	0	0	0	114.337	0	0	0	0	0	0	177.708	0	0	0	0	0	0	1306.17	4137.15	3222.54	1248.9	1693.02	1825.19	303.024	0	0	0	427.157	479.79	250.667	0	234.467	64.384	76.2777	134.83	845.138	4329.66	2332.72	0
4	1114405	1114505	FAD3B_100_fragment_23	0	0	0	0	0	0	0	0	0	0	0	0	0	0	0	0	0	0	0	0	0	0	0	0	2612.34	4455.39	2726.77	1498.68	4232.55	1642.67	303.024	0	0	0	284.772	0	250.667	257.651	140.68	53.6534	25.4259	89.8865	475.39	3160.92	1572.05	0
4	1114505	1114604	FAD3B_100_fragment_24	0	0	0	0	0	0	0	0	0	0	0	0	0	0	0	0	0	0	0	0	0	0	0	0	0	4137.15	3470.43	1248.9	3386.04	1825.19	0	873.774	0	286.825	142.386	159.93	250.667	257.651	164.127	75.1147	152.555	89.8865	369.748	2895.3	1318.49	0
4	1114604	1114704	FAD3B_100_fragment_25	0	0	0	0	0	0	0	0	0	0	0	171.556	0	0	0	0	0	0	0	0	0	0	161.272	0	0	3500.67	1487.33	749.341	2257.36	1277.63	0	873.774	0	286.825	142.386	0	250.667	0	70.3401	64.384	50.8518	89.8865	264.106	2603.11	1115.65	0
4	1114704	1114804	FAD3B_100_fragment_26	0	0	0	0	0	0	0	0	0	0	0	171.556	0	0	0	0	0	0	0	0	0	0	161.272	0	0	2227.7	1487.33	749.341	2821.7	1277.63	0	0	0	286.825	0	0	0	257.651	46.8934	21.4613	76.2777	44.9432	52.8211	982.807	439.498	0
4	1114804	1114903	FAD3B_100_fragment_27	0	0	0	0	0	0	0	0	0	0	0	0	0	0	0	0	0	0	0	0	0	0	0	0	0	2545.94	2230.99	1248.9	3103.87	2372.74	0	0	0	286.825	0	159.93	250.667	257.651	93.7868	21.4613	127.129	44.9432	52.8211	2098.43	490.209	0
4	1114903	1115003	FAD3B_100_fragment_28	598.551	447.633	0	229.717	0	369.574	652.418	456.985	302.605	348.055	686.023	1200.89	0	149.052	0	0	0	0	364.708	0	0	0	1290.18	445.847	0	93563.2	117003	35968.4	52201.5	52930.4	0	29708.3	10034.2	0	5125.89	5277.69	27322.7	11594.3	22321.3	2950.94	7144.68	134.83	686.675	17132.7	17326.4	0
4	1115003	1115102	FAD3B_100_fragment_29	798.067	447.633	0	229.717	0	1108.72	978.628	456.985	453.908	696.11	914.697	1544	375.74	149.052	0	0	0	0	364.708	0	0	0	3386.72	668.77	11755.5	178216	222356	61196.2	98195.2	95457.2	606.047	57669.1	17787.8	0	7546.45	12634.5	50634.8	20612.1	45627.3	6642.29	14289.4	359.546	1901.56	44571.6	54108.9	1736.41
4	1115102	1115201	FAD3B_100_fragment_30	598.551	149.211	0	459.435	0	1478.3	1304.84	228.492	605.21	696.11	914.697	1372.45	375.74	298.104	0	0	220.289	177.708	0	0	0	0	3870.54	445.847	22204.9	251093	316553	75683.5	133749	126120	1818.14	81261	21892.7	286.825	8115.99	16792.7	57402.8	23961.6	44220.5	7371.97	12890.9	449.432	2376.95	52513.8	65941.6	4051.63
9	6171136	6171234	FAD3c-1_98_fragment_1	4788.4	3133.43	4945.07	6891.52	556.893	2587.02	489.314	913.97	605.21	522.082	228.674	343.111	0	894.311	0	0	220.289	533.124	1094.12	347.634	610.846	1486.76	806.362	445.847	0	4773.63	7932.42	3746.71	3103.87	4015.41	2424.19	0	912.196	1147.3	1281.47	319.86	0	515.303	54372.9	3626.97	1067.89	89.8865	0	0	16.9038	0
9	6171234	6171332	FAD3c-1_98_fragment_2	11771.5	6863.71	10040	14242.5	835.339	5913.18	1141.73	2056.43	1361.72	2610.41	1486.38	857.779	0	1788.62	0	299.116	440.579	888.54	2188.25	1738.17	610.846	1699.16	1612.72	1337.54	0	9229.03	13633.8	6993.85	5361.23	8030.81	4545.35	0	456.098	2868.25	1566.24	799.65	250.667	1803.56	67409.3	4989.76	1373	224.716	158.463	26.5624	33.8075	578.804
9	6171332	6171430	FAD3c-1_98_fragment_3	8978.26	5371.6	5244.77	7580.67	835.339	3695.74	1304.84	1599.45	756.513	1740.27	1257.71	514.667	0	745.259	0	598.233	220.289	710.832	1094.12	1738.17	916.269	637.183	1128.91	1560.46	1306.17	4773.63	7684.53	4371.16	3950.38	5658.07	1818.14	873.774	1368.29	3441.9	569.543	159.93	250.667	1288.26	42602.7	3369.43	966.184	1213.47	581.032	212.499	135.23	578.804
9	6171430	6171528	FAD3c-1_98_fragment_4	1795.65	1939.74	1348.66	1837.74	0	1847.87	652.418	228.492	0	0	228.674	0	0	298.104	0	149.558	0	0	0	1216.72	610.846	212.394	967.634	891.693	0	1909.45	2230.99	2248.02	2257.36	2007.7	1212.09	0	456.098	1434.13	569.543	639.72	0	0	15592.1	1255.49	432.24	2157.28	1373.35	743.746	862.092	0
9	6171528	6171626	FAD3c-1_98_fragment_5	1396.62	1641.32	1348.66	1837.74	0	1847.87	489.314	456.985	151.303	174.027	228.674	171.556	0	149.052	362.728	149.558	0	0	0	695.268	305.423	212.394	1290.18	891.693	0	1591.21	2478.88	1498.68	3103.87	1825.19	1515.12	0	456.098	1434.13	284.772	639.72	250.667	257.651	18851.1	1405.72	762.777	2426.93	1584.63	876.558	1064.94	578.804
9	6171626	6171724	FAD3c-1_98_fragment_6	3192.27	3879.49	3596.42	4824.06	1392.23	5358.82	815.523	913.97	453.908	870.137	686.023	514.667	751.48	149.052	725.455	598.233	0	177.708	729.416	1390.54	1221.69	637.183	1774	1783.39	0	3500.67	9419.75	4496.05	5361.23	4197.93	3333.26	0	1368.29	2868.25	1281.47	959.58	250.667	515.303	38429.1	3305.05	3254.51	5662.85	3222.09	1912.49	2282.01	0
9	6171724	6171822	FAD3c-1_98_fragment_7	3192.27	3581.07	4495.52	5742.93	1113.79	3326.17	652.418	685.477	605.21	522.082	800.36	514.667	751.48	447.156	725.455	598.233	440.579	177.708	364.708	869.086	610.846	1274.37	1612.72	1560.46	0	3500.67	8676.08	4246.27	4514.72	5840.59	2727.21	0	1824.39	2294.6	1139.09	319.86	0	515.303	28839.4	2274.9	3203.66	3550.52	2218.49	1195.31	1555.15	578.804
9	6171822	6171920	FAD3c-1_98_fragment_8	5386.95	4327.12	5244.77	7810.39	1113.79	3695.74	1304.84	1599.45	1513.03	1218.19	1143.37	686.223	751.48	447.156	725.455	1046.91	660.868	177.708	364.708	521.451	610.846	1486.76	1774	1783.39	0	6046.6	10907.1	5495.17	5925.57	8395.85	4545.35	0	1824.39	2868.25	1281.47	799.65	250.667	1545.91	41524.1	3101.16	4220.7	4134.78	2324.13	1434.37	1876.32	1736.41
9	6171920	6172018	FAD3c-1_98_fragment_9	8778.74	4625.54	5844.18	8729.26	278.446	4250.1	1957.26	1599.45	1815.63	1740.27	1829.39	686.223	0	745.259	362.728	1196.47	440.579	710.832	2552.96	1390.54	305.423	1486.76	2580.36	1114.62	0	9229.03	13633.8	6619.18	7900.77	8578.37	3939.31	0	1824.39	2581.43	711.929	1599.3	250.667	2061.21	50973.1	3691.35	3991.87	6022.39	2905.16	1487.49	1893.22	1157.61
9	6172018	6172116	FAD3c-1_98_fragment_10	8579.22	3879.49	4795.22	2986.32	0	3880.53	1141.73	913.97	756.513	1218.19	1257.71	343.111	0	596.207	0	747.791	220.289	1066.25	2552.96	869.086	305.423	1061.97	2419.09	891.693	0	11775	11402.9	6868.96	8747.28	4745.48	3939.31	0	456.098	2007.78	711.929	1279.44	0	1030.61	37796.1	2843.63	2568.02	6157.22	2641.06	1301.56	1757.99	0
9	6172116	6172213	FAD3c-1_98_fragment_11	10773.9	5222.39	6293.73	4824.06	278.446	4434.89	1467.94	1370.95	453.908	696.11	1372.05	343.111	375.74	1639.57	0	1196.47	660.868	1599.37	2188.25	1911.99	610.846	849.578	3709.26	1337.54	0	13366.2	16608.5	8117.86	13262	7118.22	3939.31	0	0	2581.43	1423.86	1919.16	0	1545.91	49355.3	3605.51	2923.98	5483.07	1848.74	876.558	1453.72	1157.61
9	6172213	6172311	FAD3c-1_98_fragment_12	12170.5	7311.35	9740.29	7810.39	1392.23	6652.33	2120.36	2284.92	1513.03	1914.3	1486.38	1544	375.74	3875.35	0	1046.91	1321.74	2665.62	1823.54	3476.34	1527.12	1274.37	7095.98	4235.54	0	23549.9	30986	17359.7	22291.4	18251.9	7272.57	0	912.196	3441.9	2705.33	2239.02	1253.34	2318.86	79859.5	5697.99	3839.31	15325.6	5070.83	2549.99	3380.75	1157.61
9	6172311	6172409	FAD3c-1_98_fragment_13	5985.51	3581.07	5094.92	5283.5	1113.79	3510.95	978.628	913.97	907.815	1740.27	1257.71	1029.33	0	2533.88	0	1046.91	660.868	1599.37	1458.83	2781.07	916.269	849.578	4999.44	2898	0	14320.9	21070.5	10490.8	15801.5	13141.3	3939.31	1747.55	1368.29	2294.6	1993.4	1119.51	1253.34	1545.91	49331.9	3863.04	1957.79	10831.3	4806.72	2629.67	2958.16	0
9	6172409	6172507	FAD3c-1_98_fragment_14	199.517	149.211	449.552	229.717	0	184.787	326.209	228.492	0	174.027	457.349	0	0	0	0	448.674	0	533.124	0	347.634	0	0	0	1114.62	0	1591.21	2478.88	1623.57	3103.87	2007.7	0	0	0	286.825	0	0	0	0	3165.3	107.307	0	0	52.8211	26.5624	84.5188	0
9	6172507	6172605	FAD3c-1_98_fragment_15	0	149.211	149.851	229.717	0	0	163.105	228.492	0	174.027	114.337	0	0	0	0	448.674	0	177.708	0	173.817	0	0	322.545	222.923	0	954.727	2478.88	874.231	2539.53	1642.67	0	0	0	0	0	0	250.667	0	2672.92	75.1147	50.8518	0	52.8211	26.5624	50.7113	0
9	6172605	6172703	FAD3c-1_98_fragment_16	6983.09	4177.91	4195.82	5972.65	1113.79	3141.38	1631.05	685.477	1059.12	2262.36	1372.05	343.111	375.74	1341.47	0	747.791	881.157	1599.37	729.416	1390.54	1527.12	424.789	4515.63	3120.93	2612.34	12093.2	23301.5	9866.33	11569	11863.7	6060.47	2621.32	1824.39	4015.55	2278.17	1279.44	1253.34	1803.56	64525.3	4667.84	2593.44	17393	8292.92	4621.85	5273.97	1736.41
9	6172703	6172801	FAD3c-1_98_fragment_17	9177.78	7012.92	6743.28	8499.54	1949.13	5913.18	1631.05	913.97	1361.72	2784.44	1029.03	1887.11	0	2384.83	362.728	747.791	2423.18	1954.79	1458.83	2781.07	2137.96	424.789	6612.17	4681.39	2612.34	21322.2	28507.1	14986.8	16365.9	16061.6	7878.61	873.774	1368.29	4876.03	1993.4	1759.23	1002.67	2061.21	68558.2	4624.92	6356.47	11235.8	5546.22	2682.8	3228.62	1736.41
9	6172801	6172899	FAD3c-1_98_fragment_18	4788.4	5073.18	5094.92	6891.52	835.339	4434.89	1467.94	1142.46	1059.12	1392.22	1029.03	2058.67	0	2384.83	362.728	299.116	2202.89	1421.66	729.416	1564.35	1832.54	637.183	4999.44	2452.16	0	16866.8	25780.4	11989.5	16083.7	11316.1	5757.45	0	912.196	1720.95	996.7	1439.37	501.335	1545.91	35826.6	2543.17	3890.16	4898.81	2535.41	1089.06	1386.11	578.804
9	6172899	6172997	FAD3c-1_98_fragment_19	0	0	149.851	0	0	0	163.105	456.985	0	0	114.337	171.556	0	447.156	0	149.558	0	177.708	0	173.817	305.423	0	645.09	0	0	1272.97	2478.88	1373.79	2539.53	1277.63	0	0	0	0	0	0	0	0	961.315	42.9227	0	0	0	26.5624	16.9038	0
9	6172997	6173095	FAD3c-1_98_fragment_20	6185.02	4625.54	7042.98	5513.22	835.339	4989.25	1631.05	1599.45	907.815	1044.16	914.697	1372.45	0	1490.52	0	598.233	1321.74	1421.66	1094.12	1390.54	1832.54	637.183	5160.72	2675.08	0	17503.3	21814.1	9616.54	12697.7	10586.1	4848.38	873.774	2280.49	1147.3	854.315	1439.37	250.667	1030.61	48675.3	3755.74	4017.29	8674.04	5599.04	2310.92	2248.2	1157.61
9	6173095	6173192	FAD3c-1_98_fragment_21	9177.78	5073.18	5994.03	4824.06	835.339	4434.89	3098.99	2741.91	605.21	1044.16	800.36	1372.45	0	2235.78	1088.18	1346.02	4405.79	1066.25	2552.96	2954.89	2748.81	2336.34	9998.89	3566.77	2612.34	42008	42388.9	18608.6	36117.8	27195.3	5151.4	0	4560.98	6883.8	2278.17	3998.25	1754.67	2834.17	59671.9	4539.07	4881.77	21977.2	14261.7	5339.03	4918.99	1157.61
4	4763982	4764079	FAD3c-2_99_fragment_1	3591.3	2238.17	1798.21	3675.48	1670.68	1478.3	1957.26	2513.42	1815.63	2262.36	1829.39	1715.56	0	447.156	0	448.674	1101.45	177.708	1458.83	1564.35	916.269	424.789	10482.7	2452.16	0	4137.15	3222.54	3996.49	5643.4	3285.33	2727.21	0	912.196	860.476	1566.24	1119.51	2506.67	1803.56	20773.8	3745.01	2008.65	11505.5	7394.96	8340.58	7758.83	5788.04
4	4764079	4764176	FAD3c-2_99_fragment_2	3790.82	2685.8	3896.12	3216.04	835.339	3326.17	978.628	2284.92	756.513	2262.36	1486.38	1715.56	0	298.104	725.455	299.116	660.868	0	1094.12	1390.54	916.269	0	4515.63	1114.62	0	2545.94	1239.44	1998.24	2821.7	2190.22	606.047	873.774	1824.39	2007.78	996.7	479.79	1253.34	515.303	17420.9	3154.82	1652.68	5707.79	4489.79	5179.66	4107.61	2315.22
4	4764176	4764273	FAD3c-2_99_fragment_3	199.517	0	0	229.717	0	0	163.105	0	0	0	114.337	343.111	0	0	0	0	220.289	0	0	0	0	0	645.09	222.923	0	636.485	495.776	249.78	1128.68	182.519	0	0	0	0	0	0	0	0	70.3401	53.6534	0	449.432	422.569	637.496	202.845	1736.41
4	4764273	4764370	FAD3c-2_99_fragment_4	2992.75	1641.32	3746.27	3905.19	1949.13	2587.02	1631.05	685.477	756.513	1044.16	1257.71	1715.56	0	149.052	725.455	448.674	440.579	0	1823.54	1042.9	1527.12	424.789	4193.08	1783.39	0	3500.67	1983.1	1998.24	1410.85	2190.22	909.071	0	2280.49	2007.78	427.157	479.79	501.335	515.303	15146.6	2382.21	1296.72	4719.04	2905.16	3346.86	2822.93	578.804
4	4764370	4764467	FAD3c-2_99_fragment_5	2992.75	2984.22	4345.67	4364.63	3062.91	2771.8	1141.73	685.477	1210.42	1740.27	1600.72	2230.22	0	447.156	725.455	598.233	660.868	0	2188.25	1216.72	1221.69	637.183	5160.72	1783.39	0	3818.91	1735.22	1873.35	2821.7	2737.78	1818.14	0	1368.29	3155.08	711.929	1119.51	1253.34	772.954	27503	3691.35	1678.11	11685.2	6127.25	7835.89	7015.06	2315.22
4	4764467	4764564	FAD3c-2_99_fragment_6	2593.72	1342.9	1798.21	1608.02	1113.79	2217.44	1304.84	0	605.21	870.137	457.349	1544	0	447.156	0	149.558	660.868	177.708	1094.12	347.634	305.423	212.394	3064.18	1783.39	0	954.727	743.664	624.451	2539.53	1825.19	909.071	0	0	3728.73	284.772	639.72	1253.34	257.651	14443.2	1834.95	508.518	7280.8	4014.4	5206.22	4361.17	1736.41
4	4764564	4764661	FAD3c-2_99_fragment_7	0	0	0	0	0	184.787	0	0	0	174.027	114.337	171.556	0	149.052	0	0	0	0	0	0	0	0	161.272	222.923	0	0	0	0	564.34	0	0	0	0	0	0	0	0	0	93.7868	32.192	0	89.8865	0	26.5624	16.9038	0
4	4764661	4764758	FAD3c-2_99_fragment_8	0	0	0	0	0	0	0	0	0	174.027	0	0	0	149.052	0	0	0	0	0	0	0	0	161.272	222.923	0	0	495.776	0	564.34	0	0	0	0	0	0	0	0	0	140.68	21.4613	0	44.9432	0	0	33.8075	0
4	4764758	4764855	FAD3c-2_99_fragment_9	2593.72	1044.48	1198.81	1148.59	278.446	1663.08	1794.15	228.492	151.303	522.082	0	1029.33	0	298.104	0	149.558	220.289	355.416	729.416	347.634	0	0	1935.27	2229.23	0	954.727	1487.33	1498.68	1410.85	1095.11	0	1747.55	0	2294.6	284.772	159.93	501.335	515.303	5017.59	761.878	279.685	1213.47	686.675	876.558	1031.13	578.804
4	4764855	4764952	FAD3c-2_99_fragment_10	4189.85	2984.22	3146.86	4364.63	1113.79	3880.53	3098.99	1599.45	1210.42	2436.38	1257.71	1887.11	0	447.156	0	149.558	440.579	533.124	729.416	1042.9	305.423	1274.37	5805.81	2675.08	0	954.727	3966.21	2372.91	2257.36	2007.7	909.071	3495.1	456.098	2868.25	569.543	639.72	1504	1545.91	23352.9	3412.35	1576.41	5213.42	2693.88	3745.29	3803.35	1157.61
4	4764952	4765050	FAD3c-2_99_fragment_11	2194.69	1939.74	3746.27	3445.76	1113.79	2032.66	1794.15	1599.45	1210.42	1566.25	1600.72	1544	0	298.104	0	149.558	660.868	0	364.708	695.268	916.269	1274.37	3547.99	668.77	0	318.242	2478.88	1498.68	1693.02	912.593	909.071	1747.55	456.098	1147.3	569.543	319.86	752.002	515.303	21735.1	3229.93	1805.24	4044.89	1637.45	2656.24	2670.79	578.804
4	4765050	4765147	FAD3c-2_99_fragment_12	1197.1	1492.11	2697.31	1837.74	278.446	1478.3	1141.73	1827.94	453.908	1218.19	800.36	857.779	0	149.052	0	149.558	440.579	177.708	364.708	0	610.846	212.394	1451.45	222.923	0	318.242	1239.44	999.122	846.511	730.074	303.024	0	456.098	573.65	284.772	159.93	501.335	0	13716.3	2113.94	1398.42	2921.31	739.496	1460.93	1842.51	0
4	4765147	4765244	FAD3c-2_99_fragment_13	3790.82	2387.38	4195.82	3445.76	1392.23	2217.44	1304.84	1599.45	1361.72	696.11	1029.03	1372.45	0	149.052	0	299.116	440.579	177.708	364.708	173.817	610.846	424.789	3709.26	668.77	0	636.485	1735.22	999.122	564.34	730.074	606.047	0	0	286.825	996.7	1279.44	501.335	515.303	21571	3144.09	1754.39	5617.9	1637.45	2656.24	3042.68	0
4	4765244	4765341	FAD3c-2_99_fragment_14	3790.82	2238.17	2247.76	2297.17	1113.79	1663.08	815.523	456.985	907.815	348.055	571.686	857.779	0	149.052	0	149.558	0	0	364.708	347.634	0	212.394	3225.45	1114.62	0	954.727	991.552	374.671	0	365.037	909.071	0	0	573.65	569.543	1279.44	250.667	1030.61	14325.9	1888.6	864.48	3640.4	1795.92	1992.18	2451.05	0
4	4765341	4765438	FAD3c-2_99_fragment_15	3591.3	1641.32	1498.51	1608.02	1113.79	1108.72	489.314	685.477	756.513	522.082	457.349	686.223	0	149.052	0	0	0	177.708	364.708	347.634	0	212.394	1935.27	891.693	0	954.727	991.552	374.671	0	182.519	606.047	0	0	573.65	711.929	959.58	250.667	1030.61	14490.1	1931.52	686.499	3460.63	1795.92	2071.86	2586.28	0
4	4765438	4765535	FAD3c-2_99_fragment_16	3790.82	2685.8	3446.57	4824.06	1670.68	1847.87	978.628	685.477	1513.03	1566.25	571.686	686.223	0	298.104	0	149.558	0	177.708	0	695.268	305.423	424.789	967.634	1337.54	0	954.727	1487.33	999.122	564.34	0	303.024	0	0	860.476	711.929	799.65	752.002	1803.56	17256.8	2446.59	711.925	3820.18	2218.49	2629.67	3414.56	0
4	4765535	4765632	FAD3c-2_99_fragment_17	2992.75	1939.74	2847.16	4364.63	1670.68	1663.08	652.418	456.985	1513.03	1218.19	457.349	514.667	0	298.104	0	149.558	0	0	0	695.268	305.423	424.789	806.362	891.693	0	636.485	991.552	874.231	564.34	0	303.024	0	0	573.65	569.543	639.72	752.002	1288.26	11653	1641.79	406.814	1393.24	1003.6	1274.99	1757.99	0
4	4765632	4765729	FAD3c-2_99_fragment_18	1795.65	1342.9	1198.81	2756.61	1392.23	923.935	652.418	228.492	453.908	696.11	114.337	514.667	0	149.052	0	149.558	0	0	0	695.268	0	424.789	645.09	445.847	0	0	743.664	249.78	0	0	0	0	0	0	427.157	639.72	752.002	772.954	6541.63	944.299	203.407	898.865	845.138	1035.93	1233.97	0
4	4765729	4765826	FAD3c-2_99_fragment_19	5785.99	1641.32	1498.51	3445.76	835.339	3880.53	2283.46	228.492	1059.12	348.055	114.337	857.779	0	0	0	149.558	220.289	177.708	0	347.634	305.423	424.789	2580.36	668.77	0	0	991.552	499.561	282.17	182.519	606.047	0	0	2007.78	569.543	959.58	1002.67	772.954	11535.8	1673.99	279.685	629.205	528.211	664.059	828.284	0
4	4765826	4765923	FAD3c-2_99_fragment_20	6783.57	2238.17	2097.91	6202.37	1949.13	6652.33	1957.26	1142.46	1966.93	1044.16	1143.37	2058.67	0	149.052	0	0	220.289	177.708	364.708	869.086	0	0	2741.63	1560.46	0	636.485	1487.33	1248.9	1128.68	730.074	909.071	873.774	456.098	2294.6	284.772	1119.51	1504	772.954	21828.9	3165.55	483.092	0	52.8211	185.936	84.5188	578.804
4	4765923	4766019	FAD3c-2_99_fragment_21	4389.37	3133.43	2097.91	6891.52	2784.46	4989.25	815.523	1142.46	2420.84	1566.25	1257.71	1544	0	298.104	0	149.558	440.579	0	364.708	695.268	0	212.394	645.09	1783.39	0	954.727	1735.22	1248.9	1410.85	730.074	909.071	873.774	912.196	286.825	284.772	959.58	1002.67	772.954	28698.8	3734.27	966.184	0	0	53.1247	33.8075	578.804
1	4338898	4338994	FAD3d-1_100_fragment_1	4189.85	2835.01	3446.57	2986.32	5012.04	4619.67	20061.9	17365.4	12104.2	26452.2	19780.3	16812.5	4133.14	24146.4	3627.28	24677.1	21147.8	18126.2	14953	15643.5	7635.58	13380.8	12579.2	7802.31	20898.8	22277	19335.3	22854.9	17212.4	22084.7	13030	15727.9	7297.57	13767.6	6264.97	5117.76	4261.34	5153.03	5205.17	9625.41	8110.86	7101.03	8979.59	1062.49	659.247	6366.85
1	4338994	4339089	FAD3d-1_100_fragment_2	3192.27	4476.33	3146.86	3675.48	2784.46	4434.89	19735.7	21478.3	13163.3	28018.4	14749.5	16984	3381.66	25040.7	5078.19	25873.6	15640.5	19370.2	16776.6	17034.1	3970.5	14018	7579.8	10923.2	6530.86	23231.7	19831	22105.6	11569	22632.3	13030	10485.3	8209.77	12046.7	6692.13	5117.76	2757.34	3091.82	6143.04	10677	8237.99	3550.52	5651.86	318.748	236.653	4630.44
1	4339089	4339185	FAD3d-1_100_fragment_3	0	0	0	0	0	0	0	0	0	0	457.349	171.556	0	0	0	897.349	660.868	0	0	173.817	305.423	424.789	483.817	222.923	0	1272.97	1239.44	624.451	846.511	365.037	0	873.774	456.098	0	142.386	159.93	0	257.651	23.4467	160.96	76.2777	89.8865	105.642	0	0	0
1	4339185	4339281	FAD3d-1_100_fragment_4	4389.37	3879.49	3146.86	1837.74	4455.14	5174.04	21529.8	24220.2	13919.8	27844.4	26869.2	16640.9	7890.54	23252.1	3264.55	22284.2	28417.3	15638.3	12035.4	13557.7	5497.61	13805.6	9676.34	11592	0	16548.6	21566.3	15611.3	14108.5	20077	12424	6990.19	8209.77	12620.3	7119.29	6237.27	6016.02	5925.98	6330.61	11063.3	10856.9	3370.74	5123.65	478.122	253.556	1736.41
1	4339281	4339376	FAD3d-1_100_fragment_5	3790.82	2088.96	2697.31	1837.74	4455.14	3141.38	15658	16680	9683.36	18272.9	17836.6	11665.8	6011.84	16246.6	2901.82	16900.1	18944.9	11728.7	6564.75	8864.67	5192.19	8708.17	6450.9	8471.08	0	10820.2	12642.3	11989.5	7336.43	15149	9696.76	5242.65	3192.69	8891.58	4983.5	5117.76	5264.01	4637.73	4361.09	8080.2	8822.78	3415.69	4859.54	743.746	304.268	2315.22
1	4339376	4339472	FAD3d-1_100_fragment_6	0	0	0	0	0	0	0	0	0	0	114.337	171.556	0	0	0	0	0	0	0	347.634	0	212.394	0	0	0	636.485	0	124.89	282.17	730.074	0	0	0	286.825	142.386	0	0	0	0	32.192	0	44.9432	158.463	0	0	0
1	4339472	4339568	FAD3d-1_100_fragment_7	3391.79	3431.86	2397.61	918.869	4455.14	2771.8	11580.4	16223	9683.36	15836.5	16464.5	7891.56	2254.44	14458	3264.55	13759.3	13217.4	11906.4	6200.04	8690.86	4581.35	6159.44	4354.35	7579.39	0	8274.3	10659.2	10740.6	7054.26	10951.1	8484.66	9611.52	3192.69	8891.58	3986.8	3518.46	3509.34	3091.82	3681.13	8123.12	6381.9	4359.49	6813.92	1089.06	405.69	2315.22
1	4339568	4339663	FAD3d-1_100_fragment_8	2593.72	2835.01	1648.36	689.152	2506.02	2771.8	8807.65	13481.1	6808.61	12181.9	14063.5	5661.34	1878.7	9688.37	2901.82	10469.1	9252.15	9596.23	4011.79	6778.87	3665.08	3185.92	3709.26	6018.93	0	5091.88	9171.86	7992.97	5643.4	7665.78	8181.64	10485.3	1824.39	6310.15	2847.72	2558.88	2005.34	2318.86	2297.78	5526.3	3864.74	2966.25	4859.54	796.871	371.883	1157.61
1	4339663	4339759	FAD3d-1_100_fragment_9	3192.27	2685.8	1948.06	1837.74	3341.36	4065.31	12069.7	15994.5	10591.2	16706.6	19551.7	11665.8	2630.18	13414.7	3627.28	12413.3	15860.8	11017.9	5835.33	7995.59	4886.77	8070.99	6450.9	8471.08	0	8592.54	7436.64	9491.65	6772.09	8030.81	6969.54	6990.19	1824.39	9465.23	5980.2	3358.53	3509.34	4380.07	3985.94	9110.34	6356.47	3595.46	5123.65	849.995	490.209	578.804
1	4339759	4339855	FAD3d-1_100_fragment_10	3990.34	3282.64	2097.91	2526.89	5847.38	4250.1	16799.8	14395	12255.5	21405.4	24239.5	15954.7	2630.18	15650.4	3627.28	14357.6	16081.1	12439.6	10211.8	9559.94	7024.73	10407.3	6128.35	9585.7	0	9229.03	7684.53	9866.33	5079.06	10586.1	8181.64	4368.87	3192.69	10325.7	6834.52	4957.83	5514.68	5668.33	5322.4	11074.1	7348.08	2786.48	3855.94	717.183	405.69	578.804
1	4339855	4339951	FAD3d-1_100_fragment_11	2194.69	2088.96	1498.51	1148.59	4176.7	2402.23	8481.44	8454.22	5749.5	13226.1	13263.1	7376.9	1502.96	9390.27	2539.09	8524.81	7489.84	6930.61	4741.21	5388.33	3970.5	5309.86	2419.09	4904.31	0	1909.45	3222.54	4496.05	1693.02	6935.7	6060.47	873.774	1824.39	4015.55	2990.1	1919.16	3509.34	2834.17	2391.56	5504.84	3661.33	1258.41	1954.38	345.311	152.134	578.804
1	4339951	4340046	FAD3d-1_100_fragment_12	2194.69	2536.59	1648.36	1148.59	4455.14	2217.44	8644.54	7768.74	6052.1	14966.4	13034.4	7205.34	1502.96	9837.42	2539.09	8524.81	8371	6752.91	2917.67	5214.51	3359.65	5522.26	2257.81	4681.39	0	1272.97	3470.43	4371.16	1693.02	6570.67	5454.43	0	1368.29	3728.73	2705.33	2558.88	3008.01	2318.86	2790.16	6277.44	5568.27	1797.73	2905.16	610.934	202.845	0
1	4340046	4340142	FAD3d-1_100_fragment_13	399.034	746.056	449.552	229.717	1670.68	923.935	1794.15	1599.45	1664.33	3828.6	2515.42	1544	375.74	1341.47	0	1645.14	1101.45	1066.25	0	695.268	610.846	1061.97	322.545	445.847	0	318.242	247.888	624.451	282.17	912.593	606.047	0	0	286.825	142.386	959.58	250.667	515.303	961.315	2210.52	2415.46	719.092	1426.17	345.311	118.326	0
1	4340142	4340238	FAD3d-1_100_fragment_14	2793.24	2238.17	1048.95	2297.17	3898.25	3510.95	8155.23	10510.7	7111.22	15836.5	13377.4	8063.12	1878.7	7154.49	2176.37	8973.49	5727.52	6219.78	6929.46	5388.33	3054.23	7009.02	3709.26	4904.31	0	3182.42	3222.54	5245.39	3386.04	4197.93	3636.28	0	456.098	2868.25	2135.79	3038.67	2256.01	1030.61	3493.56	6932.02	6585.31	2561.76	3803.12	903.12	405.69	578.804
1	4340238	4340333	FAD3d-1_100_fragment_15	2394.2	3282.64	1048.95	2526.89	3062.91	2956.59	8644.54	12338.6	7262.52	13748.2	12119.7	9950.23	2254.44	8495.95	3990	9422.16	6608.68	8174.57	7294.16	6083.6	3054.23	8070.99	4676.9	4904.31	0	3500.67	4214.1	5744.95	4514.72	3650.37	6666.52	873.774	456.098	4589.2	2990.1	3198.6	4010.68	1545.91	3446.66	6577.9	7042.97	1932.56	3116.45	584.372	388.787	578.804
1	4340333	4340429	FAD3d-1_100_fragment_16	3591.3	3730.28	1348.66	2986.32	4733.59	3695.74	9949.38	14852	9380.76	17924.8	16464.5	12180.5	1878.7	11327.9	4715.46	10319.5	8371	10129.4	8753	7995.59	4275.92	8708.17	5644.53	5796	0	4137.15	4709.87	6619.18	4796.89	4380.44	10302.8	3495.1	912.196	6023.33	3132.49	4158.18	4762.68	2834.17	4056.28	7618.78	8009.16	1393.24	2112.84	318.748	185.941	578.804
1	4340429	4340525	FAD3d-1_100_fragment_17	1995.17	1492.11	749.253	1608.02	2784.46	2032.66	3262.09	6854.77	5295.59	8701.37	9032.63	5489.78	375.74	5514.92	1813.64	3439.84	3524.63	4798.12	2917.67	3476.34	2137.96	2973.52	1774	2452.16	0	954.727	1735.22	2123.13	1693.02	2372.74	5454.43	2621.32	912.196	5736.5	2420.56	2718.81	3258.68	2061.21	2297.78	4979.03	2237.48	988.751	1267.71	159.374	33.8075	0
1	4340525	4340620	FAD3d-1_100_fragment_18	3990.34	2984.22	1798.21	2067.46	5847.38	2771.8	10275.6	13252.6	9229.45	16532.6	17607.9	10293.3	1502.96	9688.37	3627.28	7926.58	10573.9	9240.82	5470.62	6952.68	2748.81	6371.83	2902.9	5573.08	0	636.485	4957.76	3996.49	3668.21	3832.89	13030	3495.1	2736.59	10325.7	5410.66	5277.69	5264.01	3607.12	5486.53	10677	3432.5	1573.01	2218.49	159.374	118.326	0
1	4340620	4340716	FAD3d-1_100_fragment_19	4189.85	3282.64	2997.01	1837.74	5012.04	3141.38	14190.1	16680	10288.6	17576.8	18751.3	10808	1878.7	9986.47	3627.28	9422.16	9692.73	9596.23	4011.79	6431.23	2748.81	7858.59	2580.36	6464.77	0	2864.18	5453.54	5869.84	1693.02	3467.85	13030	1747.55	4104.88	5736.5	3132.49	5117.76	2506.67	4895.38	4126.62	7650.97	2008.65	629.205	739.496	106.249	84.5188	578.804
1	4340716	4340812	FAD3d-1_100_fragment_20	3591.3	3879.49	4045.97	2297.17	3341.36	4804.46	14516.3	15766	12860.7	18272.9	12577.1	13724.5	2254.44	11029.8	2539.09	11067.3	5286.94	10840.2	4376.5	7126.5	3359.65	12318.9	1451.45	8916.93	0	4773.63	5949.31	6993.85	564.34	3285.33	11817.9	3495.1	5017.08	6596.98	4698.73	4158.18	2005.34	5153.03	3118.41	6202.33	1169.59	404.489	316.927	159.374	16.9038	578.804
1	4340812	4340907	FAD3d-1_100_fragment_21	2992.75	5520.81	4645.37	3675.48	5290.48	5543.61	12722.2	15309	13768.5	22275.5	13148.8	14753.8	3757.4	10731.7	1450.91	11665.5	6608.68	10662.5	4741.21	9733.76	4886.77	13805.6	2096.54	8025.24	0	5410.12	5949.31	7368.52	1128.68	4015.41	7878.61	5242.65	3648.78	6883.8	5410.66	4158.18	501.335	3864.77	3048.07	6374.02	1932.37	449.432	211.284	106.249	0	0
1	4340907	4341002	FAD3d-1_100_fragment_22	1596.13	3282.64	1648.36	2067.46	3619.8	2956.59	5219.35	8225.73	7565.13	11137.8	9832.99	6176.01	1878.7	5216.81	725.455	4636.3	4185.5	5864.37	3647.08	5040.7	2137.96	5947.04	1612.72	4012.62	0	2227.7	1983.1	4371.16	1128.68	2190.22	3636.28	1747.55	912.196	1720.95	2278.17	2558.88	0	2061.21	2532.24	5687.26	3305.37	449.432	158.463	0	0	0
1	8289963	8290061	FAD3d-2_100_fragment_1	3591.3	2685.8	2397.61	2067.46	4733.59	3510.95	8155.23	5712.31	7413.82	5568.88	6974.57	7376.9	5260.36	16544.8	5803.64	19592.1	24231.8	16349.1	9482.41	8343.22	4886.77	9345.36	12901.8	8916.93	11755.5	16866.8	11402.9	14737	13262	11863.7	7272.57	6990.19	4104.88	7744.28	4556.34	6237.27	4261.34	4895.38	7854.64	6889.09	4983.47	32808.6	25354.1	3107.8	1318.49	12154.9
1	8290061	8290159	FAD3d-2_100_fragment_2	3391.79	3133.43	2697.31	2526.89	7239.61	4619.67	8155.23	7997.24	7111.22	5742.91	9261.31	8063.12	6011.84	14458	3990	16750.5	19826	14038.9	8388.29	9559.94	5497.61	8920.57	9837.62	9139.85	5224.69	11775	10659.2	12988.6	11004.6	10038.5	4848.38	6990.19	5017.08	6310.15	3986.8	4478.04	4512.01	4380.07	8229.79	7436.36	4805.49	14876.2	13997.6	1965.61	709.958	6366.85
1	8290159	8290257	FAD3d-2_100_fragment_3	0	0	0	0	0	184.787	0	0	0	0	114.337	171.556	0	149.052	0	299.116	440.579	533.124	0	869.086	0	424.789	322.545	0	0	0	743.664	124.89	564.34	365.037	0	873.774	0	286.825	284.772	159.93	250.667	0	164.127	257.536	25.4259	44.9432	105.642	26.5624	16.9038	0
1	8290257	8290355	FAD3d-2_100_fragment_4	3790.82	4625.54	2847.16	2986.32	5847.38	4434.89	8318.33	6397.79	9985.97	7135.13	8575.29	8063.12	7514.8	12967.5	5078.19	15703.6	17182.6	16704.6	7294.16	9386.12	4581.35	9982.54	8547.44	8025.24	0	6364.85	6940.87	8492.53	9593.79	10768.6	3030.24	13980.4	3648.78	8031.11	7404.06	5917.41	8021.35	4895.38	10504.1	7951.43	7475.21	7505.52	6813.92	1142.18	490.209	4051.63
1	8290355	8290453	FAD3d-2_100_fragment_5	2194.69	2835.01	1498.51	2756.61	3062.91	3510.95	6687.29	5026.83	6808.61	4524.71	5716.86	5661.34	5636.1	11477	4715.46	11216.9	14979.7	13150.4	7294.16	6778.87	2443.38	8283.38	6450.9	5127.23	0	4455.39	1983.1	7493.41	5079.06	8395.85	3939.31	6990.19	2280.49	6023.33	5837.82	4797.9	4261.34	3864.77	7057.46	5268.76	5669.97	5707.79	6127.25	1221.87	338.075	3472.83
1	8290453	8290551	FAD3d-2_100_fragment_6	0	0	0	0	0	0	0	0	0	0	0	0	0	149.052	0	299.116	0	177.708	0	173.817	0	424.789	0	0	0	318.242	0	124.89	0	182.519	0	0	0	0	0	159.93	0	0	117.233	118.037	25.4259	449.432	105.642	0	0	0
1	8290551	8290649	FAD3d-2_100_fragment_7	2394.2	1641.32	1048.95	3216.04	2506.02	2771.8	5545.56	5255.33	5446.89	5916.93	5030.83	5832.89	4508.88	12222.3	5078.19	12114.2	12776.8	12261.9	5105.91	8690.86	3054.23	8495.78	6773.44	5350.16	0	4773.63	4214.1	7118.74	5925.57	7483.26	5757.45	1747.55	2280.49	6596.98	4413.96	3678.39	3008.01	5410.68	7784.3	6449.13	4907.2	7101.03	7289.31	1514.05	490.209	2894.02
1	8290649	8290747	FAD3d-2_100_fragment_8	2593.72	1044.48	749.253	2526.89	2784.46	3141.38	4403.82	3884.37	4992.98	6961.1	4687.82	5489.78	5260.36	11775.1	4352.73	10618.6	8811.57	10129.4	3282.37	6605.05	3665.08	7858.59	5483.26	4012.62	0	4137.15	5205.65	4745.83	6207.75	6388.15	5454.43	4368.87	2280.49	5162.85	3417.26	3358.53	3509.34	6956.59	6940.22	6728.13	4780.07	5033.64	5757.5	1301.56	574.728	3472.83
1	8290747	8290846	FAD3d-2_100_fragment_9	2992.75	1790.53	1048.95	2986.32	3619.8	2956.59	5708.66	5940.8	6203.4	8875.4	6631.55	5318.23	4508.88	13414.7	5078.19	11815.1	12336.2	9418.53	3647.08	8517.04	5192.19	8283.38	5321.99	4458.47	0	3182.42	5453.54	5120.5	3950.38	5293.04	5151.4	7863.97	4104.88	3155.08	3417.26	2239.02	2757.34	5410.68	9026.98	7629.51	6661.58	4988.7	5176.47	1221.87	540.92	2315.22
1	8290846	8290944	FAD3d-2_100_fragment_10	3391.79	2536.59	1198.81	2067.46	4176.7	2771.8	5545.56	6626.28	6506.01	9571.51	7317.58	6004.45	4133.14	11477	4715.46	10618.6	12115.9	10307.1	5105.91	6778.87	3970.5	9132.96	5160.72	6464.77	0	3500.67	3470.43	5744.95	2257.36	2372.74	3636.28	2621.32	912.196	1147.3	3417.26	3518.46	2757.34	2318.86	9378.68	6985.67	5491.99	4539.27	4701.08	1009.37	456.402	578.804
1	8290944	8291042	FAD3d-2_100_fragment_11	1795.65	1342.9	599.403	1148.59	1949.13	1108.72	2935.88	3198.89	2874.75	4698.74	2744.09	3431.11	3005.92	4024.4	2539.09	4187.63	5066.66	4975.83	2188.25	2781.07	1527.12	4460.28	1612.72	3566.77	0	1591.21	495.776	2622.69	846.511	547.556	1212.09	873.774	0	860.476	1993.4	2558.88	2506.67	1030.61	3985.94	2822.17	2034.07	1932.56	2165.67	424.998	185.941	0
1	8291042	8291140	FAD3d-2_100_fragment_12	997.584	746.056	749.253	918.869	1392.23	739.148	2120.36	2284.92	2269.54	4524.71	2858.43	4288.89	2254.44	3577.24	1450.91	3888.51	3965.21	3198.74	2188.25	2954.89	1221.69	3398.31	1612.72	2898	0	954.727	991.552	2372.91	846.511	730.074	1212.09	2621.32	0	860.476	1423.86	1919.16	1754.67	1030.61	4548.66	3068.97	2644.29	3955	4067.23	610.934	456.402	1157.61
1	8291140	8291238	FAD3d-2_100_fragment_13	1396.62	1342.9	1348.66	1148.59	2506.02	1478.3	4403.82	1827.94	3933.87	3828.6	4001.8	5146.67	1878.7	4471.56	2539.09	5234.54	4185.5	5864.37	5470.62	4519.25	916.269	4035.49	2419.09	2675.08	1306.17	318.242	2974.66	1373.79	1693.02	1460.15	2121.17	2621.32	912.196	860.476	3132.49	959.58	2506.67	1030.61	5627.21	4045.46	4068.14	6381.94	6285.71	1274.99	895.899	3472.83
1	8291238	8291336	FAD3d-2_100_fragment_14	1995.17	1193.69	1648.36	1148.59	2784.46	2771.8	4730.03	2970.4	4690.38	4350.69	4116.14	5146.67	1878.7	6111.13	3264.55	5982.33	5507.23	7996.86	6929.46	5562.15	1527.12	6796.62	3064.18	3566.77	1306.17	318.242	3966.21	1748.46	1975.19	2190.22	3030.24	3495.1	912.196	1720.95	3417.26	1919.16	3509.34	1545.91	6166.48	4120.58	4627.51	6157.22	5810.32	1381.24	980.418	4051.63
1	8291336	8291434	FAD3d-2_100_fragment_15	2992.75	1492.11	2097.91	1608.02	4455.14	2587.02	5382.45	3655.88	4387.77	4002.63	4802.16	5661.34	2254.44	7005.44	4352.73	7328.35	7269.55	11017.9	7658.87	6083.6	2748.81	9770.14	3225.45	4458.47	1306.17	636.485	4214.1	2997.36	1975.19	2920.3	4242.33	1747.55	1824.39	3728.73	4271.57	3198.6	4010.68	2576.51	6588.52	5311.68	6254.77	6247.11	5863.14	1301.56	963.514	3472.83
1	8291434	8291532	FAD3d-2_100_fragment_16	598.551	447.633	449.552	0	1949.13	369.574	1304.84	456.985	605.21	870.137	1143.37	1372.45	1127.22	1937.67	1088.18	1944.26	1762.31	2487.91	1823.54	1738.17	1221.69	2336.34	806.362	1114.62	0	0	247.888	1498.68	282.17	730.074	1515.12	0	912.196	2007.78	1423.86	1439.37	1253.34	1288.26	2415.01	2521.71	2186.63	2247.16	2429.77	239.061	287.364	0
1	8291532	8291629	FAD3d-2_100_fragment_17	2593.72	2238.17	1798.21	1608.02	4176.7	2587.02	3588.3	5940.8	4841.68	3828.6	5030.83	3774.23	3381.66	5067.76	3264.55	4785.86	5947.81	6752.91	3282.37	4171.61	3054.23	7221.41	2902.9	2898	0	636.485	1487.33	2997.36	2539.53	1095.11	3939.31	3495.1	2280.49	4302.38	5410.66	3358.53	5514.68	3091.82	6330.61	5740.91	1576.41	4898.81	5546.22	823.433	625.439	2315.22
2	2202320	2202417	SAD2-1_100_fragment_1	9377.29	11787.7	14385.7	13553.3	18377.5	12195.9	10275.6	12338.6	13617.2	8527.35	11776.7	8234.67	12023.7	5067.76	14146.4	7328.35	5727.52	9063.11	10211.8	7474.14	14354.9	11681.7	3386.72	7356.47	0	3500.67	4214.1	2997.36	1410.85	4015.41	7272.57	6116.42	8209.77	4015.55	9539.85	10075.6	11781.4	10821.4	7174.69	14346.9	10780.6	134.83	211.284	132.812	321.171	3472.83
2	2202417	2202513	SAD2-1_100_fragment_2	8379.71	10743.2	12287.8	12864.2	15314.6	10532.9	7665.92	11424.6	10137.3	6787.07	9261.31	8920.9	7890.54	5067.76	18499.1	8524.81	7930.42	8885.4	12400.1	9212.31	16492.8	12531.3	3870.54	8025.24	0	3182.42	5205.65	3496.93	2821.7	3285.33	6363.5	6116.42	10034.2	5162.85	10678.9	8956.08	10778.7	10563.7	3610.79	7135.9	4398.68	44.9432	52.8211	79.6871	202.845	578.804
2	2202513	2202610	SAD2-1_100_fragment_3	0	298.422	0	0	278.446	0	0	0	0	0	0	0	0	149.052	0	0	0	0	0	0	0	0	0	0	0	0	0	0	0	0	0	0	0	286.825	0	0	0	0	46.8934	42.9227	0	44.9432	0	0	0	578.804
2	2202610	2202707	SAD2-1_100_fragment_4	0	149.211	149.851	0	278.446	0	0	0	0	0	0	0	0	0	0	149.558	0	0	0	173.817	0	0	0	222.923	0	0	0	124.89	0	0	0	0	0	286.825	0	0	0	0	46.8934	53.6534	50.8518	44.9432	0	0	33.8075	0
2	2202707	2202803	SAD2-1_100_fragment_5	0	0	149.851	0	0	0	0	0	0	0	0	0	0	0	0	149.558	0	177.708	364.708	173.817	0	0	0	222.923	0	0	0	124.89	0	182.519	0	0	0	286.825	142.386	0	0	0	46.8934	53.6534	76.2777	0	0	0	16.9038	0
2	2202803	2202900	SAD2-1_100_fragment_6	0	149.211	0	0	0	0	0	0	0	0	0	0	0	0	0	149.558	220.289	177.708	364.708	173.817	0	0	0	0	0	0	0	0	0	182.519	0	0	0	0	0	0	0	0	70.3401	64.384	76.2777	0	0	26.5624	0	0
2	2202900	2202997	SAD2-1_100_fragment_7	0	149.211	0	0	0	0	0	0	151.303	0	0	0	0	0	0	0	440.579	0	0	0	0	212.394	0	0	0	0	0	124.89	282.17	0	0	0	0	0	0	0	0	0	23.4467	42.9227	101.704	0	0	53.1247	0	0
2	2202997	2203094	SAD2-1_100_fragment_8	7581.64	8952.67	10639.4	9188.69	13087	8315.41	6197.97	9368.19	7716.43	5394.85	7660.59	7205.34	7890.54	5514.92	17410.9	6879.67	8371	8529.99	13129.5	7995.59	16492.8	10619.7	3225.45	7802.31	0	3818.91	4709.87	3496.93	2821.7	3285.33	7272.57	6990.19	9121.96	5162.85	11675.6	8156.43	9274.69	11079	2907.39	6191.6	4093.57	44.9432	52.8211	53.1247	202.845	578.804
2	2203094	2203190	SAD2-1_100_fragment_9	10374.9	16562.4	12287.8	12634.5	24781.7	9608.92	7665.92	8225.73	12558.1	7135.13	10519	9092.45	18787	9241.21	21763.7	9721.28	9252.15	11017.9	19694.2	12341	24739.3	16142	4676.9	11592	0	3818.91	7188.75	3372.04	2821.7	6570.67	17575.4	10485.3	14595.1	13194	18937.3	18711.8	17045.4	15974.4	4736.23	10333.6	8797.36	89.8865	316.927	796.871	862.092	1157.61
2	2203190	2203287	SAD2-1_100_fragment_10	12170.5	17606.9	11088.9	11715.6	23946.4	11272	9949.38	12110.1	15886.8	9397.48	12577.1	10121.8	21041.4	10284.6	25390.9	12712.4	11455	11017.9	17506	14948.3	25044.7	18265.9	4838.17	11592	0	3500.67	8428.19	3496.93	2257.36	5840.59	15454.2	14854.2	11858.6	16062.2	18510.1	22710.1	20053.4	20354.5	5720.99	11932.5	11899.3	269.659	845.138	1593.74	2011.55	2894.02
2	2203287	2203384	SAD2-1_100_fragment_11	10973.4	11190.8	8691.34	9418.41	19212.8	9978.5	8155.23	10967.6	11650.3	7657.21	10404.7	7891.56	16908.3	9539.32	18861.8	10917.7	11014.5	9596.23	14588.3	11124.3	19547.1	14230.4	3870.54	10477.4	0	3182.42	5453.54	3996.49	1410.85	5475.56	10302.8	9611.52	8665.86	11759.8	16516.7	19351.5	14288	16747.3	4830.02	8874.27	10755.2	1213.47	1901.56	4462.47	5037.32	8682.07
2	2203384	2203480	SAD2-1_100_fragment_12	10973.4	9251.09	7042.98	7121.24	20883.5	7576.27	7992.13	7083.27	11196.4	8005.26	8117.94	7891.56	15029.6	8197.85	13058.2	9870.84	9252.15	9063.11	14588.3	9733.76	18936.2	11256.9	5321.99	10254.5	0	4137.15	4709.87	3871.6	2257.36	4380.44	10302.8	8737.74	9578.06	10612.5	15377.7	14233.8	9776.03	9533.1	3845.26	6341.83	11670.5	9617.85	11039.6	16946.8	20724	35307.1
2	2203480	2203577	SAD2-1_100_fragment_13	7980.67	7162.13	5844.18	5283.5	15593	5174.04	6197.97	5712.31	9078.15	5742.91	6517.22	6347.56	10896.5	5813.02	10881.8	6730.12	8150.71	6575.2	9847.12	7647.95	15271.2	8920.57	4676.9	8025.24	0	4137.15	3966.21	3372.04	1975.19	3285.33	8181.64	6116.42	5929.28	8891.58	11106.1	10555.4	8522.69	7214.24	2696.37	4700.04	8721.08	8853.82	9983.19	14874.9	18222.3	29519
2	2203577	2203674	SAD2-1_100_fragment_14	0	149.211	749.253	0	556.893	0	326.209	456.985	0	0	457.349	0	375.74	298.104	362.728	299.116	881.157	533.124	0	347.634	305.423	1061.97	161.272	1114.62	0	318.242	247.888	624.451	846.511	365.037	303.024	0	0	573.65	284.772	0	0	257.651	46.8934	193.152	279.685	44.9432	158.463	690.621	287.364	578.804
2	2203674	2203770	SAD2-1_100_fragment_15	798.067	298.422	299.701	229.717	0	0	163.105	456.985	151.303	174.027	343.011	171.556	1127.22	745.259	1088.18	1346.02	660.868	177.708	1094.12	521.451	0	637.183	322.545	445.847	0	1272.97	247.888	499.561	564.34	547.556	0	0	0	286.825	0	0	0	257.651	117.233	236.075	177.981	0	105.642	478.122	219.749	578.804
2	2203770	2203867	SAD2-1_100_fragment_16	798.067	298.422	0	229.717	278.446	0	163.105	0	302.605	174.027	228.674	171.556	751.48	596.207	2176.37	1495.58	440.579	355.416	729.416	695.268	305.423	424.789	483.817	445.847	0	636.485	495.776	1498.68	846.511	1460.15	303.024	0	0	0	0	0	250.667	257.651	140.68	278.998	152.555	0	158.463	504.685	845.188	578.804
2	2203867	2203964	SAD2-1_100_fragment_17	199.517	447.633	0	0	278.446	0	326.209	228.492	302.605	348.055	571.686	0	1502.96	447.156	1813.64	747.791	660.868	888.54	729.416	1390.54	1527.12	424.789	967.634	1560.46	0	636.485	495.776	1498.68	1410.85	1460.15	606.047	0	0	0	142.386	159.93	250.667	0	70.3401	246.805	381.388	0	105.642	743.746	963.514	0
2	2203964	2204060	SAD2-1_100_fragment_18	399.034	298.422	0	229.717	278.446	0	326.209	228.492	302.605	522.082	457.349	0	751.48	894.311	1088.18	1196.47	220.289	710.832	1458.83	1216.72	2443.38	212.394	1290.18	1337.54	0	636.485	495.776	1248.9	1410.85	730.074	303.024	0	0	0	142.386	479.79	250.667	515.303	23.4467	214.613	406.814	494.376	897.959	1912.49	1977.74	578.804
2	2204060	2204157	SAD2-1_100_fragment_19	199.517	0	0	689.152	278.446	0	815.523	456.985	453.908	174.027	0	171.556	375.74	298.104	725.455	1196.47	1101.45	1066.25	1458.83	521.451	1527.12	637.183	1451.45	1560.46	0	1272.97	1983.1	1873.35	846.511	365.037	0	0	0	573.65	0	639.72	250.667	515.303	46.8934	160.96	127.129	404.489	1003.6	1992.18	1791.8	0
2	2204157	2204254	SAD2-1_100_fragment_20	0	149.211	0	459.435	0	0	815.523	0	151.303	0	228.674	171.556	375.74	298.104	1450.91	747.791	1321.74	533.124	1094.12	695.268	1221.69	424.789	1128.91	891.693	0	954.727	1735.22	1373.79	1410.85	365.037	0	873.774	0	573.65	0	159.93	0	0	140.68	139.499	330.537	359.546	475.39	1514.05	1369.2	0
2	2204254	2204351	SAD2-1_100_fragment_21	7382.12	5073.18	5394.62	5972.65	10024.1	6097.97	5871.77	4798.34	7565.13	5220.82	6059.87	4632	21041.4	5813.02	10881.8	6580.56	4846.37	7641.45	5835.33	6778.87	10079	7646.2	3386.72	6018.93	0	4455.39	4461.98	3871.6	6772.09	6570.67	6060.47	7863.97	6841.47	6883.8	7973.6	10555.4	12282.7	8244.85	2837.05	5429.72	4398.68	5078.59	7606.24	11076.5	13134.2	18521.7
2	2204351	2204447	SAD2-1_100_fragment_22	16160.9	15219.5	15284.8	16769.4	27844.6	16076.5	15658	14623.5	20123.2	14966.4	18408.3	12695.1	42082.9	15203.3	30106.4	13759.3	14539.1	17593.1	18964.8	17555.5	27182.6	22089	7741.07	19394.3	2612.34	13366.2	12642.3	9241.87	12133.3	16426.7	16060.3	17475.5	20068.3	17209.5	18367.8	24469.3	23061.4	19066.2	7573.28	13681.6	12789.2	13887.5	16533	23188.9	28736.4	37043.5
2	2204447	2204544	SAD2-1_100_fragment_23	15961.3	20292.7	14235.8	20674.6	41488.5	16261.3	18430.8	16451.5	27537.1	17750.8	19208.6	14753.8	30434.9	15352.3	33733.7	21386.8	18504.3	16349.1	28082.5	16860.3	29626	32708.7	9515.07	17165.1	5224.69	18458.1	9419.75	12364.1	11286.8	16609.2	22423.7	23591.9	32383	18930.5	26626.1	25269	24565.4	22673.3	7291.92	13499.2	16348.8	22651.4	21392.6	29510.8	37915.1	51513.6
2	2204544	2204641	SAD2-1_100_fragment_24	19552.7	19994.3	16034	20444.8	39817.8	16261.3	15005.6	15766	24964.9	14792.3	20009	14067.6	34192.3	15799.5	34096.4	23929.3	22249.2	15993.7	30270.8	16165	31153.1	30797.2	11772.9	14935.9	5224.69	18458.1	14873.3	12364.1	13544.2	16426.7	24241.9	35824.7	33295.2	22085.5	29189.1	25269	29829.4	22673.3	6611.97	11149.2	12509.5	45347.7	43471.8	52938.8	71756.5	117497
2	2204641	2204737	SAD2-1_100_fragment_25	17557.5	12384.5	9140.89	10796.7	20326.6	11087.2	13211.5	10282.2	15130.3	9745.54	14406.5	10808	21041.4	12073.2	23940	12263.8	17623.1	11906.4	15682.5	11819.6	21379.6	14442.8	9192.53	10031.5	10449.4	15912.1	14129.6	8742.31	8747.28	11316.1	24241.9	33203.4	30558.6	23232.8	19506.8	28147.7	31834.7	18808.6	5463.08	9174.73	7042.97	241705	272927	289662	359983	1.24559e+06
2	2204737	2204833	SAD2-1_100_fragment_26	17757	9251.09	9590.44	7580.67	16149.9	8130.63	11254.2	7768.74	13163.3	9919.56	11319.4	9435.56	18035.5	10731.7	20675.5	10618.6	18504.3	7641.45	13129.5	9559.94	21990.5	15080	11127.8	10254.5	26123.4	17821.6	14873.3	7493.41	10158.1	15696.6	20605.6	21844.4	35119.6	22659.2	13953.8	26708.3	32837.4	16232	5392.74	9646.88	16857.4	464219	555995	597228	693544	3.07461e+06
3	21506946	21507043	SAD2-2_99_fragment_1	13168.1	8206.61	5994.03	6432.08	13087	7761.05	9786.28	8225.73	11952.9	9223.45	7660.59	14067.6	16156.8	14458	11607.3	12562.9	21368.1	8707.69	14588.3	9559.94	18020	10832.1	10321.4	8248.16	24817.3	11456.7	7684.53	8242.75	10722.5	10951.1	15454.2	21844.4	21892.7	22372.4	12245.2	13434.1	16042.7	10048.4	6588.52	7071.51	11136.5	169391	162108	175949	205939	382011
3	21507043	21507140	SAD2-2_99_fragment_2	19752.2	14025.8	10639.4	11945.3	18377.5	12750.3	17126	17136.9	22392.8	12878	11319.4	17670.2	24047.4	21761.6	20312.7	20788.6	31721.7	15993.7	20059	16860.3	27182.6	16991.6	12579.2	18725.6	20898.8	14002.7	14625.4	10490.8	14108.5	11681.2	21211.7	21844.4	28734.2	28682.5	21357.9	20631	23312.1	16489.7	8065.66	7994.35	8517.67	128538	114516	126490	151475	224576
3	21507140	21507237	SAD2-2_99_fragment_3	22744.9	19994.3	13636.4	8040.11	17820.6	17370	19735.7	23306.2	29201.4	9919.56	7431.91	21787.6	30810.7	26382.2	31194.6	17199.2	34585.4	17415.4	24435.4	20162.8	30847.7	12318.9	13224.3	23852.8	15674.1	14002.7	13386	6868.96	15237.2	16791.7	19999.6	11359.1	18243.9	25527.4	15947.2	24949.1	22309.4	12109.6	9402.13	9400.07	13170.6	44673.6	35495.8	43562.3	51928.4	40516.3
3	21507237	21507333	SAD2-2_99_fragment_4	17358	17457.7	11538.5	10796.7	19491.3	15706.9	11743.5	15537.5	20425.8	9049.43	10061.7	19557.4	22168.7	19674.8	23214.6	16900.1	26214.4	18303.9	19329.5	17555.5	24128.4	11894.1	13708.2	19617.2	7837.03	10502	9915.52	6369.4	12133.3	16974.2	14545.1	8737.74	14139	18070	10678.9	19191.6	18048	10563.7	6705.76	7876.31	12662.1	21213.2	18064.8	24623.3	29666.1	20258.2
3	21507333	21507430	SAD2-2_99_fragment_5	13567.1	15518	13786.3	14701.9	22832.6	14413.4	12232.8	18279.4	21636.3	14270.3	12462.7	15440	24047.4	19823.9	26116.4	19891.2	22028.9	23457.5	21882.5	20684.2	25655.5	20602.3	12418	16273.4	3918.52	12093.2	8676.08	11240.1	5643.4	9308.44	18484.4	12232.8	16419.5	12907.1	18794.9	18232	13786.7	14170.8	8276.69	10494.6	11645.1	13527.9	12677.1	16681.2	19845	17942.9
3	21507430	21507527	SAD2-2_99_fragment_6	3591.3	5371.6	5394.62	4594.35	6404.27	4804.46	4240.72	6397.79	9985.97	4872.77	3315.78	5489.78	9017.76	7154.49	6529.1	6580.56	6828.97	8174.57	9847.12	8864.67	10384.4	8708.17	5321.99	7802.31	1306.17	4137.15	3222.54	4995.61	1693.02	2920.3	12424	2621.32	5017.08	4876.03	7261.67	7356.78	6517.35	5668.33	3235.64	4431.77	3941.01	4224.66	3697.48	5179.66	5510.63	4630.44
3	21507527	21507624	SAD2-2_99_fragment_7	0	149.211	0	0	278.446	0	0	456.985	907.815	0	228.674	171.556	1502.96	745.259	1088.18	1794.7	1542.03	1777.08	1458.83	1738.17	305.423	212.394	2419.09	1337.54	0	954.727	247.888	1498.68	1128.68	547.556	0	0	0	860.476	284.772	159.93	752.002	0	70.3401	107.307	203.407	269.659	158.463	1248.43	422.594	0
3	21507624	21507721	SAD2-2_99_fragment_8	0	149.211	0	0	278.446	184.787	163.105	456.985	605.21	174.027	343.011	171.556	1127.22	1490.52	1813.64	2692.05	2202.89	1599.37	1458.83	2085.81	1527.12	1274.37	1451.45	891.693	0	636.485	247.888	999.122	1410.85	365.037	0	0	0	860.476	427.157	0	752.002	0	93.7868	150.229	330.537	269.659	316.927	1195.31	625.439	0
3	21507721	21507818	SAD2-2_99_fragment_9	0	149.211	149.851	229.717	278.446	0	326.209	456.985	302.605	348.055	228.674	0	375.74	1341.47	1450.91	1346.02	1321.74	1066.25	729.416	869.086	916.269	1274.37	967.634	445.847	0	1591.21	495.776	374.671	846.511	0	0	0	0	286.825	0	0	0	515.303	140.68	171.691	432.24	134.83	316.927	1009.37	659.247	578.804
3	21507818	21507914	SAD2-2_99_fragment_10	0	0	449.552	229.717	556.893	0	163.105	456.985	605.21	348.055	114.337	0	1127.22	745.259	362.728	448.674	660.868	533.124	0	173.817	916.269	849.578	806.362	0	0	954.727	743.664	499.561	564.34	182.519	0	0	0	0	0	0	0	257.651	93.7868	150.229	381.388	89.8865	211.284	557.809	371.883	1157.61
3	21507914	21508011	SAD2-2_99_fragment_11	199.517	149.211	299.701	0	278.446	0	489.314	228.492	453.908	174.027	114.337	0	1127.22	149.052	725.455	0	660.868	888.54	364.708	521.451	610.846	424.789	806.362	668.77	0	636.485	991.552	249.78	564.34	730.074	0	0	0	573.65	142.386	0	0	0	70.3401	139.499	330.537	0	158.463	451.56	321.171	0
3	21508011	21508108	SAD2-2_99_fragment_12	199.517	149.211	0	0	0	184.787	326.209	456.985	302.605	0	0	0	0	447.156	725.455	299.116	660.868	710.832	364.708	347.634	610.846	212.394	483.817	891.693	0	0	495.776	249.78	564.34	730.074	0	0	456.098	860.476	0	159.93	0	0	93.7868	128.768	177.981	89.8865	0	478.122	169.038	0
3	21508108	21508205	SAD2-2_99_fragment_13	199.517	149.211	0	459.435	556.893	184.787	163.105	456.985	151.303	0	114.337	0	0	596.207	725.455	448.674	220.289	355.416	0	347.634	305.423	637.183	322.545	445.847	0	318.242	247.888	874.231	282.17	365.037	0	0	456.098	573.65	0	159.93	250.667	0	46.8934	107.307	50.8518	134.83	0	424.998	135.23	0
3	21508205	21508302	SAD2-2_99_fragment_14	3990.34	4625.54	3896.12	4134.91	7518.06	6837.12	5545.56	6397.79	5749.5	4698.74	4802.16	6347.56	7514.8	7154.49	7254.55	7477.91	4846.37	6752.91	6564.75	7995.59	10995.2	8920.57	3386.72	4012.62	0	3818.91	3222.54	3871.6	2257.36	3102.81	6666.52	8737.74	6385.37	5736.5	8400.76	7356.78	5264.01	5925.98	3845.26	4174.23	6712.44	7190.92	6232.89	7915.58	8773.05	11576.1
3	21508302	21508399	SAD2-2_99_fragment_15	6983.09	6416.08	5394.62	7121.24	12808.5	8869.78	8807.65	7997.24	8624.24	6439.02	5831.19	8406.23	9017.76	10880.8	10881.8	8524.81	6388.39	8707.69	10211.8	9733.76	16492.8	9982.54	4354.35	4904.31	0	4137.15	3718.32	4745.83	2821.7	4197.93	8787.69	8737.74	10034.2	6023.33	10821.3	10555.4	8021.35	7214.24	5345.85	5515.57	8721.08	7325.75	6655.46	8446.83	9432.3	13312.5
3	21508399	21508496	SAD2-2_99_fragment_16	9776.33	9698.72	8091.94	9188.69	16149.9	9054.56	9949.38	10053.7	13314.6	8179.29	6174.21	10979.6	13150.9	12371.3	13420.9	10170	10133.3	9951.65	16047.2	9386.12	20463.3	12531.3	4354.35	7579.39	0	1591.21	4214.1	5120.5	4514.72	3832.89	7878.61	6990.19	10490.3	5736.5	12387.6	16472.8	12032	10048.4	6635.42	6545.71	8187.14	449.432	581.032	1142.18	1217.07	5788.04
3	21508496	21508592	SAD2-2_99_fragment_17	13567.1	15965.6	13336.7	11026.4	17820.6	12380.7	13863.9	13709.5	20123.2	9223.45	10290.3	14753.8	19538.5	15203.3	13420.9	14507.1	11895.6	14394.4	18964.8	14253	21379.6	19965.1	5160.72	12929.5	1306.17	1591.21	5205.65	5495.17	4514.72	4015.41	9999.78	11359.1	13682.9	12046.7	20076.4	20950.8	15541.4	16489.7	9026.98	9088.88	8797.36	269.659	369.748	504.685	743.766	2894.02
3	21508592	21508689	SAD2-2_99_fragment_18	10973.4	12832.2	12437.6	11256.1	15593	12565.5	13537.7	11196.1	15735.5	9049.43	8689.62	12180.5	9393.5	10880.8	11970	11516	11234.8	11195.6	12764.8	11298.1	17103.7	15929.6	5483.26	12483.7	3918.52	1909.45	4214.1	5120.5	4232.55	4745.48	13030	8737.74	8665.86	13194	15662.4	16792.7	14037.4	14428.5	8229.79	7790.47	5542.84	89.8865	264.106	212.499	354.979	2315.22
3	21508689	21508786	SAD2-2_99_fragment_19	6783.57	8952.67	10939.1	9648.13	13365.4	9424.14	10112.5	13481.1	13465.9	7135.13	7660.59	10121.8	7890.54	9539.32	9793.65	10020.4	7489.84	9596.23	9847.12	8169.4	14660.3	13805.6	5644.53	9362.78	2612.34	318.242	2974.66	4246.27	4232.55	4380.44	8484.66	5242.65	5929.28	6310.15	9255.07	11195.1	10778.7	7987.19	5486.53	5397.53	3712.18	0	105.642	159.374	84.5188	0
3	21508786	21508883	SAD2-2_99_fragment_20	0	0	0	0	0	184.787	0	456.985	0	0	0	0	0	0	0	299.116	220.289	177.708	0	173.817	0	212.394	161.272	0	0	318.242	0	249.78	0	0	0	0	0	0	0	0	0	0	46.8934	21.4613	76.2777	0	0	53.1247	16.9038	0
3	21508883	21508980	SAD2-2_99_fragment_21	0	0	0	0	278.446	0	0	0	0	0	0	0	0	0	0	0	220.289	0	0	173.817	0	212.394	0	0	0	0	0	124.89	0	0	0	0	0	0	0	0	0	0	93.7868	21.4613	76.2777	0	0	26.5624	16.9038	0
3	21508980	21509077	SAD2-2_99_fragment_22	0	149.211	0	0	278.446	0	0	0	0	0	0	0	751.48	0	0	0	0	355.416	364.708	0	0	212.394	0	0	0	0	0	249.78	282.17	0	0	0	0	0	0	0	0	0	140.68	10.7307	101.704	0	0	26.5624	0	0
3	21509077	21509173	SAD2-2_99_fragment_23	0	149.211	0	0	0	0	0	0	0	0	0	0	751.48	149.052	0	0	220.289	177.708	364.708	173.817	0	212.394	161.272	0	0	0	0	0	282.17	0	0	0	0	0	0	0	0	0	93.7868	21.4613	127.129	0	0	26.5624	0	0
3	21509173	21509270	SAD2-2_99_fragment_24	199.517	0	0	0	0	0	0	0	151.303	0	0	0	0	149.052	0	0	0	0	0	173.817	0	212.394	322.545	0	0	0	0	0	0	0	0	0	0	0	142.386	159.93	0	0	117.233	32.192	50.8518	0	0	26.5624	0	0
3	21509270	21509367	SAD2-2_99_fragment_25	8978.26	11190.8	10939.1	13323.6	15871.4	9424.14	8807.65	14852	15584.2	9919.56	8460.95	11837.3	15029.6	12073.2	9430.92	10020.4	5947.81	10662.5	12035.4	8169.4	15576.6	14867.6	5321.99	10031.5	6530.86	0	3222.54	4620.94	3103.87	3650.37	9999.78	6990.19	8209.77	5449.68	10394.2	10555.4	11781.4	8244.85	5861.67	6030.64	4271.55	0	105.642	106.249	118.326	0
3	21509367	21509463	SAD2-2_99_fragment_26	8579.22	14473.5	14235.8	15850.5	18655.9	11087.2	10764.9	16451.5	18156.3	13052.1	10176	14582.2	17659.8	12967.5	9430.92	10020.4	5507.23	10129.4	11306	10429	14965.7	16142	3547.99	9362.78	7837.03	0	2974.66	3746.71	1975.19	3467.85	9393.73	6116.42	8209.77	4302.38	10963.7	9435.87	9525.36	8244.85	11957.8	11954	8441.4	44.9432	105.642	185.936	185.941	1736.41
1	30544868	30544967	SAD3-1_95_fragment_1	399.034	4327.12	9290.74	689.152	0	13859	0	0	1210.42	0	0	514.667	0	0	0	0	0	0	0	0	0	0	0	0	0	0	0	0	0	0	1212.09	2621.32	3648.78	1147.3	8827.92	7516.71	7018.68	4122.42	46.8934	826.262	483.092	179.773	0	451.56	253.556	0
1	30544967	30545066	SAD3-1_95_fragment_2	199.517	6117.66	18131.9	918.869	278.446	23467.9	0	0	2572.14	0	0	1715.56	0	0	0	0	0	0	0	0	0	212.394	0	0	0	0	0	0	0	182.519	3636.28	6116.42	11858.6	3728.73	17513.4	19991.3	16293.4	11852	23.4467	1942.25	1245.87	629.205	581.032	690.621	388.787	0
1	30545066	30545164	SAD3-1_95_fragment_3	199.517	5520.81	13336.7	229.717	278.446	17370	0	0	2269.54	174.027	0	1372.45	0	0	0	0	0	0	0	0	0	424.789	0	0	0	0	0	0	0	182.519	3030.24	8737.74	13682.9	4302.38	13811.4	21270.7	11029.4	12109.6	117.233	1738.37	1805.24	2786.48	2693.88	1407.8	1352.3	0
1	30545164	30545263	SAD3-1_95_fragment_4	0	2835.01	3896.12	0	0	6282.76	0	0	756.513	174.027	0	857.779	0	0	0	0	0	0	0	0	0	0	161.272	0	0	0	0	0	0	0	2121.17	1747.55	8665.86	1720.95	6976.9	11674.9	6517.35	5410.68	70.3401	890.646	483.092	1617.96	1795.92	982.807	1014.23	0
1	30545263	30545362	SAD3-1_95_fragment_5	0	0	449.552	0	278.446	0	0	0	151.303	0	0	0	0	0	0	0	0	0	0	0	0	0	0	0	0	0	0	0	0	0	0	0	456.098	0	0	319.86	0	0	0	0	0	0	52.8211	79.6871	50.7113	0
1	30545362	30545461	SAD3-1_95_fragment_6	0	0	149.851	0	0	0	0	0	0	0	0	0	0	0	0	0	0	0	0	0	0	0	0	0	0	0	0	0	0	0	0	0	456.098	0	142.386	159.93	0	0	0	0	0	0	0	53.1247	33.8075	0
1	30545461	30545559	SAD3-1_95_fragment_7	0	0	149.851	0	0	184.787	0	0	0	0	0	171.556	0	0	0	0	0	0	0	0	0	0	0	0	0	0	0	0	0	0	0	0	0	0	142.386	159.93	0	0	0	0	0	0	0	0	0	0
1	30545559	30545658	SAD3-1_95_fragment_8	0	0	0	0	0	184.787	0	0	151.303	0	0	0	0	0	0	0	0	0	0	0	0	0	0	0	0	0	0	0	0	0	0	0	0	0	0	159.93	0	0	0	0	0	0	52.8211	26.5624	33.8075	0
1	30545658	30545757	SAD3-1_95_fragment_9	0	1939.74	2097.91	0	0	4250.1	0	0	453.908	0	0	686.223	0	0	0	0	0	0	0	0	0	0	161.272	0	0	0	0	0	0	0	1212.09	873.774	7297.57	1720.95	4983.5	7836.57	4512.01	3349.47	23.4467	611.648	355.962	898.865	1056.42	664.059	642.343	0
1	30545757	30545856	SAD3-1_95_fragment_10	199.517	6117.66	7492.53	459.435	278.446	9793.71	0	228.492	2118.24	174.027	0	1372.45	0	0	0	0	0	0	0	0	0	0	322.545	0	0	0	0	0	0	547.556	1818.14	1747.55	7297.57	2868.25	7546.45	16792.7	6016.02	5153.03	23.4467	869.185	1423.85	2381.99	2376.95	1514.05	1217.07	0
1	30545856	30545954	SAD3-1_95_fragment_11	199.517	5670.02	13037	229.717	278.446	15891.7	0	228.492	2723.45	174.027	0	1544	0	0	0	0	0	0	0	0	0	0	322.545	0	0	0	0	124.89	0	547.556	606.047	0	7297.57	573.65	11390.9	22870	5264.01	4122.42	0	997.953	610.221	2337.05	2324.13	1726.55	1166.36	0
1	30545954	30546053	SAD3-1_95_fragment_12	0	2835.01	7792.23	459.435	0	8869.78	0	0	1815.63	0	114.337	514.667	0	0	0	0	0	0	0	0	0	0	0	0	0	0	0	124.89	0	182.519	909.071	1747.55	7297.57	1720.95	9824.62	15193.4	4261.34	6183.63	23.4467	697.494	1271.29	10067.3	10986.8	4542.16	3735.73	578.804
1	30546053	30546152	SAD3-1_95_fragment_13	0	0	1348.66	0	0	1293.51	0	0	151.303	0	0	0	0	0	0	0	0	0	0	0	0	0	0	0	0	318.242	0	0	0	0	303.024	0	0	0	0	639.72	0	0	0	0	25.4259	2067.39	2271.31	717.183	845.188	0
1	30546152	30546251	SAD3-1_95_fragment_14	0	298.422	1648.36	0	0	184.787	0	0	151.303	0	0	0	0	0	0	0	0	0	0	0	0	0	0	0	0	318.242	0	0	0	0	303.024	0	0	0	284.772	799.65	0	0	0	0	50.8518	584.262	475.39	106.249	338.075	0
1	30546251	30546349	SAD3-1_95_fragment_15	0	298.422	299.701	229.717	0	0	0	0	0	0	0	0	0	0	0	0	0	0	0	0	0	0	0	0	0	0	0	0	0	0	0	0	0	0	427.157	479.79	0	0	0	10.7307	50.8518	404.489	528.211	132.812	456.402	0
1	30546349	30546448	SAD3-1_95_fragment_16	199.517	1939.74	9590.44	689.152	0	10717.6	0	0	907.815	0	114.337	1544	0	0	0	0	0	0	0	0	0	0	0	0	0	0	0	0	0	0	1515.12	1747.55	6385.37	2007.78	10109.4	21430.6	4762.68	6183.63	23.4467	643.84	1805.24	1617.96	3010.8	1806.24	1267.78	0
1	30546448	30546547	SAD3-1_95_fragment_17	199.517	2238.17	13186.9	459.435	0	18109.1	163.105	0	1059.12	348.055	114.337	2058.67	0	0	0	0	0	0	0	0	0	0	0	0	0	0	0	0	282.17	0	3030.24	0	3192.69	2007.78	7119.29	22870	2256.01	1803.56	0	257.536	839.054	4224.66	5387.75	2178.11	1639.66	1157.61
1	30546547	30546646	SAD3-1_95_fragment_18	0	5222.39	10939.1	918.869	0	20696.1	0	0	1210.42	0	114.337	2230.22	0	0	0	0	0	0	0	0	0	0	483.817	0	0	0	247.888	124.89	0	365.037	6666.52	9611.52	13226.8	2581.43	11675.6	17912.2	8773.36	5153.03	46.8934	804.801	1373	24314.3	25776.7	10970.3	10463.4	1157.61
1	30546646	30546744	SAD3-1_95_fragment_19	0	2685.8	14985.1	229.717	0	27348.5	0	0	1966.93	0	0	2916.45	0	0	0	0	0	0	0	0	0	0	483.817	0	0	318.242	247.888	124.89	0	365.037	2424.19	7863.97	6841.47	1720.95	10963.7	30706.6	5264.01	1803.56	46.8934	504.342	584.796	16404.3	16163.3	7809.33	7589.79	578.804
1	30546744	30546843	SAD3-1_95_fragment_20	0	596.844	12137.9	229.717	0	22913.6	0	0	1059.12	0	0	1544	0	0	0	0	0	0	0	0	0	0	0	0	0	318.242	0	0	0	0	1818.14	6990.19	6385.37	1147.3	9539.85	29427.1	2506.67	3349.47	0	150.229	381.388	315502	637709	364940	302290	48619.6
1	30546843	30546941	SAD3-1_95_fragment_21	0	2835.01	11238.8	918.869	0	14783	0	228.492	1210.42	348.055	0	1544	0	0	0	0	0	0	0	0	0	0	483.817	0	0	318.242	0	0	0	182.519	3030.24	15727.9	18243.9	2581.43	10963.7	23029.9	9776.03	10563.7	0	354.112	1525.55	624711	1.34757e+06	832225	700458	107658
6	1060841	1060941	SAD3-2_98_892_fragment_1	0	6266.87	16333.7	689.152	0	11826.4	0	228.492	2723.45	0	0	1887.11	0	0	0	0	0	0	0	0	0	0	806.362	0	0	0	0	0	0	730.074	2121.17	5242.65	18700	0	8400.76	23669.6	8522.69	3864.77	0	42.9227	432.24	411410	1.01047e+06	303581	186144	25467.4
6	1060941	1061040	SAD3-2_98_892_fragment_2	0	8057.4	15734.3	918.869	0	13859	0	0	2269.54	0	0	2401.78	0	0	0	0	0	0	0	0	0	0	161.272	0	0	0	247.888	0	0	547.556	2121.17	5242.65	16419.5	0	6549.74	17752.2	7770.69	1803.56	0	32.192	355.962	305254	718631	213907	129145	15048.9
6	1061040	1061140	SAD3-2_98_892_fragment_3	199.517	8952.67	16183.9	459.435	0	19772.2	326.209	0	3177.35	0	0	2916.45	0	0	0	0	0	0	0	0	0	0	161.272	0	0	0	247.888	0	0	730.074	3333.26	8737.74	19156.1	860.476	10536.5	26068.6	7018.68	4380.07	23.4467	64.384	457.666	28988.4	44422.6	10332.8	7082.68	578.804
6	1061140	1061240	SAD3-2_98_892_fragment_4	199.517	7012.92	15284.8	918.869	0	18663.5	326.209	0	3328.66	0	0	2744.89	0	0	0	0	0	0	0	0	0	0	322.545	0	0	0	0	0	0	547.556	2424.19	4368.87	20980.5	573.65	11390.9	22710.1	5514.68	5668.33	0	85.8454	813.629	28718.7	43102	10678.1	7268.62	0
6	1061240	1061339	SAD3-2_98_892_fragment_5	0	6416.08	14086	459.435	0	14043.8	0	0	3177.35	0	0	2744.89	0	0	0	0	0	0	0	0	0	0	161.272	0	0	0	0	0	0	0	1515.12	873.774	16875.6	573.65	7404.06	14873.5	6517.35	4637.73	0	300.459	1169.59	15820	19913.6	5339.03	4225.94	0
6	1061339	1061439	SAD3-2_98_892_fragment_6	0	5670.02	10789.2	0	0	7945.84	0	0	1966.93	0	0	1372.45	0	0	0	0	0	0	0	0	0	0	0	0	0	0	0	0	0	0	1212.09	1747.55	12314.6	286.825	3132.49	8796.15	5514.68	2061.21	0	214.613	661.073	2202.22	2429.77	796.871	845.188	0
6	1061439	1061538	SAD3-2_98_892_fragment_7	0	298.422	749.253	229.717	0	0	0	0	151.303	0	0	0	0	0	0	0	0	0	0	0	0	0	0	0	0	318.242	0	0	0	0	0	0	456.098	0	0	1119.51	1002.67	257.651	0	0	0	404.489	1320.53	318.748	642.343	0
6	1061538	1061638	SAD3-2_98_892_fragment_8	0	298.422	1498.51	229.717	0	0	0	0	453.908	0	0	0	0	0	0	0	0	0	0	0	0	0	0	0	0	318.242	0	0	0	182.519	303.024	0	456.098	0	0	1279.44	752.002	257.651	0	0	0	449.432	1267.71	265.624	642.343	0
6	1061638	1061738	SAD3-2_98_892_fragment_9	0	447.633	1798.21	0	0	739.148	0	0	605.21	0	0	171.556	0	0	0	0	0	0	0	0	0	0	0	0	0	0	0	0	0	365.037	606.047	0	912.196	0	0	1119.51	752.002	0	0	0	0	134.83	422.569	79.6871	33.8075	0
6	1061738	1061837	SAD3-2_98_892_fragment_10	0	4177.91	11538.5	0	0	8869.78	0	0	2118.24	0	0	1200.89	0	0	0	0	0	0	0	0	0	0	161.272	0	0	0	247.888	0	0	182.519	1212.09	1747.55	11402.5	286.825	5125.89	13754	4762.68	1545.91	0	21.4613	50.8518	7415.63	14525.8	2204.68	2620.08	0
6	1061837	1061937	SAD3-2_98_892_fragment_11	0	5670.02	13636.4	229.717	0	13674.2	0	0	4539.08	0	0	1887.11	0	0	0	0	0	0	0	0	0	0	322.545	0	0	0	0	0	282.17	0	2424.19	5242.65	13226.8	0	7546.45	19991.3	7269.35	1545.91	0	42.9227	305.111	6606.66	12413	1859.36	2180.59	0
6	1061937	1062037	SAD3-2_98_892_fragment_12	0	3879.49	6443.58	229.717	0	7945.84	0	0	2874.75	0	0	857.779	0	0	0	0	0	0	0	0	0	0	161.272	0	0	0	0	0	282.17	0	1515.12	873.774	5929.28	0	5410.66	9116.01	4261.34	2318.86	0	10.7307	381.388	2426.93	3644.66	796.871	980.418	0
6	1062037	1062136	SAD3-2_98_892_fragment_13	0	1492.11	3596.42	0	0	2032.66	0	0	756.513	0	0	171.556	0	0	0	0	0	0	0	0	0	0	0	0	0	0	0	0	0	0	606.047	0	912.196	0	3274.87	2239.02	501.335	1288.26	0	0	101.704	1303.35	2271.31	717.183	659.247	0
6	1062136	1062236	SAD3-2_98_892_fragment_14	0	447.633	1048.95	0	0	0	0	0	453.908	0	0	171.556	0	0	0	0	0	0	0	0	0	0	0	0	0	0	0	0	0	0	0	0	912.196	0	0	0	0	0	23.4467	0	0	0	475.39	79.6871	135.23	0
6	1062236	1062335	SAD3-2_98_892_fragment_15	0	298.422	449.552	0	0	0	0	0	605.21	0	0	171.556	0	0	0	0	0	0	0	0	0	0	0	0	0	0	0	0	0	0	0	0	912.196	0	142.386	0	0	1030.61	0	0	25.4259	134.83	845.138	159.374	202.845	0
6	1062335	1062435	SAD3-2_98_892_fragment_16	0	149.211	149.851	0	0	0	0	0	302.605	0	0	0	0	0	0	0	0	0	0	0	0	0	0	0	0	0	0	0	0	0	0	0	0	0	0	159.93	0	515.303	0	0	50.8518	269.659	1214.89	265.624	253.556	0
6	1062435	1062535	SAD3-2_98_892_fragment_17	0	2835.01	8241.79	459.435	0	6097.97	0	0	2572.14	0	0	514.667	0	0	0	0	0	0	0	0	0	212.394	0	0	0	0	0	0	0	182.519	606.047	0	4104.88	286.825	6264.97	8156.43	2757.34	2576.51	0	10.7307	177.981	2966.25	3274.91	849.995	878.996	0
6	1062535	1062634	SAD3-2_98_892_fragment_18	0	6416.08	14535.5	1148.59	0	11641.6	0	456.985	3933.87	0	0	1715.56	0	0	0	0	0	0	0	0	0	212.394	0	0	0	0	0	0	0	182.519	303.024	3495.1	8665.86	286.825	10536.5	14393.7	5264.01	3349.47	0	75.1147	228.833	3325.8	3591.84	849.995	676.151	0
6	1062634	1062733	SAD3-2_98_892_fragment_19	199.517	7012.92	17682.4	918.869	0	13489.5	163.105	228.492	3328.66	0	0	1544	0	0	0	0	0	0	0	0	0	0	0	0	0	0	0	0	0	182.519	0	3495.1	5929.28	0	4556.34	11035.2	3509.34	2061.21	0	75.1147	203.407	1078.64	897.959	265.624	185.941	0
[truncated: 196 more columns]

## Sheet: Genes (Common color scale)
Supplementary Table S2. Expression levels of FAD2 (FAD2a-1/FAD2a-2, FAD2b-1/FAD2b-2, FAD2c-1/FAD2c-2, FAD2d-1/FAD2d-2, FAD2e-1/FAD2e-2, FAD2f-1/FAD2f-2, FAD2g-1/FAD2g-2, and FAD2h), FAD3 (FAD3a/FAD3b, FAD3c-1/FAD3c-2, and FAD3d-1/FAD3d-2), and SAD (SAD2-1/SAD2-2 and SAD3-1/SAD3-2) genes in flax samples (different organs/tissues and stress conditions).
Common color scale for all genes. Blue (0.01*Average)-White (Average)-Red (10*Average) color scale is used. Gene expression level was calculated as an average CPM for 100-bp intervals covering a gene.
Gene	PRJNA634481																																						PRJNA663265								PRJNA720521
	Seedling_roots						Seedling_shoots						Leaves						Stems						Flowers						Capsules								Anther, Ovary, Seeds			Embryo					Endosperm
	Alizee-seedling_roots_PRJNA634481	Atlant-seedling_roots_PRJNA634481	Diplomat-seedling_roots_PRJNA634481	LM98-seedling_roots_PRJNA634481	N3896-seedling_roots_PRJNA634481	Universal-seedling_roots_PRJNA634481	Alizee-seedling_shoots_PRJNA634481	Atlant-seedling_shoots_PRJNA634481	Diplomat-seedling_shoots_PRJNA634481	LM98-seedling_shoots_PRJNA634481	N3896-seedling_shoots_PRJNA634481	Universal-seedling_shoots_PRJNA634481	Alizee-leaves_PRJNA634481	Atlant-leaves_PRJNA634481	Diplomat-leaves_PRJNA634481	LM98-leaves_PRJNA634481	N3896-leaves_PRJNA634481	Universal-leaves_PRJNA634481	Alizee-stems_PRJNA634481	Atlant-stems_PRJNA634481	Diplomat-stems_PRJNA634481	LM98-stems_PRJNA634481	N3896-stems_PRJNA634481	Universal-stems_PRJNA634481	Alizee-flowers_PRJNA634481	Atlant-flowers_PRJNA634481	Diplomat-flowers_PRJNA634481	LM98-flowers_PRJNA634481	N3896-flowers_PRJNA634481	Universal-flowers_PRJNA634481	Atlant-Capsules_PRJNA634481	LM91-Capsules_PRJNA634481	LM98-Capsules_PRJNA634481	Lola-Capsules_PRJNA634481	AGT1568_07-Capsules_PRJNA634481	AGT409_10-Capsules_PRJNA634481	AGT427_10-Capsules_PRJNA634481	AGT981_05-Capsules_PRJNA634481	Anther_open_flow_b4_anthesis_PRJNA663265.merged	Ovary_open_flow_no_fert_PRJNA663265.merged	Seeds_mature_seed_PRJNA663265.merged	Globular_embr_dev_seed_PRJNA663265.merged	Heart_embr_dev_seed_PRJNA663265.merged	Torp_embr_dev_seed_PRJNA663265.merged	Cotyledon_embr_dev_seed_PRJNA663265.merged	Mature_embr_dev_seed_PRJNA663265.merged	Cn_end_PRJNA720521.merged	ZCn_end_PRJNA720521.merged	CZn_end_PRJNA720521.merged
FAD2a-1	436.436	307.556	436.122	243.51	623.67	237.06	1296.2	473.189	320.698	911.142	1025.71	556.914	1204.52	69.3857	1067.75	357.059	468.426	551.881	883.435	380.48	1225.91	1922.08	528.09	454.735	154.247	1325.3	607.199	1647.88	640.205	549.016	949.538	6196.05	831.936	1320.75	1885.23	3036.21	7008.38	4770	1381.57	1250.68	1412.1	1827.59	1026.79	4896.27	16224.7	466.576	6338.77	8764.12	4796.65
FAD2a-2	208.611	222.487	257.921	151.517	456.946	233.413	129.62	126.184	18.8646	74.3789	71.3539	202.514	294.984	46.2571	0	0	52.0473	137.97	0	196.377	265.715	812.764	72.8399	193.263	0	167.271	117.522	158.016	19.1106	135.778	271.297	5433.46	573.749	798.59	1909.71	2820.52	6650.29	3196.65	845.582	1050.61	1151.66	2023.63	1093.75	5757.79	18233.2	388.813	4586.98	5548.12	3758.76
FAD2b-1	13191.9	18610.4	14865.7	13052.1	13677.5	16813	24141.7	15867.6	12337.5	19710.4	15002.2	21188	10111.4	4163.14	9322.28	6070	5308.83	5679.78	6194.44	18091.2	14348.6	20363	9614.87	8901.45	12648.3	4928.07	5860.45	7765.36	6038.95	4114.67	16223.5	3717.63	6999.74	17999	15400.1	18217.3	8014.45	10039.5	21228.9	24624.5	29686.7	29380.5	18381.7	5699.54	19680.6	13608.5	21129.8	19557.2	17594.1
FAD2b-2	16590	34570.6	22171.9	15833.5	35030.5	25916.1	20674.4	16782.4	30692.7	10115.5	9811.16	26099	23582.3	59440.4	24476.1	81916.8	54441.5	95981.3	32552	75948.7	26378.2	77322.4	53027.5	44927.9	33625.9	54466.1	72981.4	100837	59013.6	49139.9	30331	18302.2	16065	22913.4	28694.6	41710.6	33149.1	25173.6	37060	42150.5	52166.4	113538	97053.6	55588.2	95365.3	35459.7	49402.7	56695.6	47913.3
FAD2c-1	461.14	157.05	196.958	97.4038	1278.21	160.471	0	0	0	0	0	25.3143	16.388	0	0	0	104.095	0	0	98.1884	120.78	0	182.1	227.368	0	12.867	0	0	0	5.90339	0	0	0	245.72	0	66.3652	34.1041	0	2.44741	5.48145	4.06946	75.886	0	0	0	855.388	0	0	4.25801
FAD2c-2	0	6.54374	0	0	6.17495	14.5883	0	0	0	0	35.677	0	0	61.6761	82.1347	920.836	1769.61	1149.75	0	49.0942	0	812.764	0	0	0	0	0	609.491	38.2212	11.8068	108.519	1239.21	631.124	245.72	0	564.105	375.145	149.843	12.2371	0	516.821	50.5907	22.3214	18.3955	166.549	2021.83	51.4153	40.1773	27.6771
FAD2d-1	3480.51	5771.58	6462.1	4951.36	3383.87	3508.49	388.86	2586.77	2320.35	0	3942.3	632.856	0	0	82.1347	0	624.568	0	83.1468	515.489	0	988.497	509.88	45.4735	0	128.67	23.5045	225.737	0	0	325.556	95.3239	114.75	61.43	146.901	265.461	68.2081	849.11	0	91.3575	146.501	0	22.3214	0	420.339	1866.3	1.83626	5.47872	2.12901
FAD2d-2	104.305	359.906	126.616	16.234	932.418	218.825	64.81	0	0	37.1895	71.3539	0	0	0	0	488.607	2602.37	183.96	0	24.5471	0	461.299	1129.02	0	0	0	0	180.59	38.2212	0	0	1620.51	229.5	0	97.9338	929.113	443.353	199.791	7.34224	18.2715	227.89	0	0	0	3.96546	0	0	21.9149	0
FAD2e-1	2130.03	1033.91	2279.09	6612.64	568.095	1911.07	0	0	452.751	74.3789	642.185	0	0	0	0	0	0	0	0	49.0942	0	219.666	0	0	0	0	0	0	0	0	0	0	0	0	0	0	0	0	2.44741	0	0	0	0	0	7.93092	0	0	0	0
FAD2e-2	8.78361	31.41	11.2548	12.9872	34.5797	29.1766	77.772	0	0	0	0	0	0	0	0	75.1703	666.206	91.9802	0	0	0	17.5733	87.4079	0	0	20.5872	0	54.1769	30.577	0	0	0	0	98.288	0	477.83	27.2832	159.832	0.978966	2.92344	6.51114	0	0	0	0	0	1.46901	1.46099	0
FAD2f-1	3848.32	4665.69	5800.89	6677.57	1049.74	3267.78	0	0	150.917	0	17.8385	126.571	0	0	0	0	0	0	0	0	0	43.9332	0	0	0	0	0	0	0	0	0	0	0	184.29	0	66.3652	0	0	64.8565	32.8887	89.5281	354.135	22.3214	0	0	77.7626	56.924	0	1.0645
FAD2f-2	2201.39	2499.71	783.143	37.8793	37.0497	2939.54	1328.61	378.551	94.3231	0	0	50.6285	0	0	82.1347	0	52.0473	0	0	368.206	36.2339	307.532	254.94	34.1052	308.495	25.7341	0	0	0	0	0	0	0	552.87	0	199.096	0	0	1253.08	391.01	752.85	50.5907	22.3214	0	0	544.338	0	7.30496	0
FAD2g-1	0	39.2625	4.68948	91.9925	0	14.5883	0	0	0	0	0	0	0	0	0	0	0	0	0	0	0	0	0	0	0	0	0	0	0	0	217.037	0	0	0	73.4504	33.1826	0	199.791	6.11854	10.9629	65.1114	25.2953	11.1607	3.06592	7.93092	0	1.83626	14.6099	12.774
FAD2g-2	258.019	732.899	318.885	32.4679	49.3996	102.118	0	0	0	0	0	50.6285	0	0	0	0	0	0	0	73.6413	0	43.9332	0	0	0	25.7341	0	0	38.2212	23.6136	217.037	0	0	184.29	0	0	0	49.9477	39.1586	146.172	724.364	0	11.1607	0	0	311.05	0	0	0
FAD2h	1729.27	2283.77	2499.49	2115.83	475.471	2480.01	259.24	0	0	0	267.577	50.6285	0	0	0	0	104.095	0	0	98.1884	0	87.8664	0	0	0	0	0	45.1475	0	0	162.778	0	0	0	24.4835	66.3652	0	0	1.22371	1.82715	4.06946	404.725	0	0	0	155.525	27.5439	16.4362	3.19351
FAD3a	0	0	9.08186	6.96113	0	0	0	83.0882	4.58492	0	0	25.9933	0	0	10.9917	0	0	0	0	0	9.25524	0	205.256	27.021	1583.24	13973.7	7932.42	230.858	2864.46	3014.32	110.19	18296.3	3054.48	17.3833	586.802	7172.62	13543.6	8861.65	23922	54.6289	1273.61	268.297	238.495	53843.5	50583.2	1473.32	9381.26	14922.4	7886.63
FAD3b	219.469	189.001	14.9851	53.6007	83.5339	283.34	375.141	106.63	327.822	353.856	430.67	754.845	25.0493	64.5891	24.1818	19.9411	7.34298	165.861	170.197	0	101.808	35.3991	865.495	237.785	2089.88	43015.8	53262.9	17130.8	22978.1	25601.3	212.117	17533.7	4895.45	105.169	2937.89	4414.07	18031.3	7952.84	19049.7	2796.41	4891.94	224.716	609.204	13876.2	15564.4	385.87	4414.98	7040.41	3687.76
FAD3c-1	5871.5	3886.59	4659.64	5360.07	689.487	3528.55	1172.8	1120.7	756.513	1135.32	909.253	702.562	161.031	1171.12	224.546	640.964	786.748	888.54	1094.12	1415.37	930.813	839.464	3048.82	1836.46	435.391	10532.3	14566.4	7213.9	9647.53	8274.17	3564.14	332.866	1151.1	2390.21	1139.09	1081.43	429.715	1153.3	40904.4	3018.39	2492.95	6069.48	3098.84	1493.82	1737.06	661.491	341.262	448.005	360.81
FAD3c-2	3002.25	1790.53	2262.03	3030.08	1206.6	2217.44	1188.33	859.567	958.249	1060.74	773.137	1135.54	0	234.224	103.636	178.045	325.189	110.01	555.746	595.944	392.687	343.877	2780.03	1178.31	0	1136.58	1440.11	1141.85	1343.67	956.049	678.196	457.691	434.379	1242.91	515.301	654.952	799.748	723.878	14634.1	2143.07	883.852	3539.81	1951.87	2470.3	2433.34	854.426	674.636	483.877	401.588
FAD3d-1	2756.96	2753.62	1975.3	1827.3	3670.43	3099.38	10549.9	12338.6	8383.53	15488.4	13902.4	9599.32	2356.92	10982.4	2638.02	10781.8	9852.94	9095.42	6017.69	7189.71	3595.66	7424.15	4039.14	5988.53	1246.8	6234.66	7031.01	7692.1	4642.98	7458.37	7616.91	4289.44	2715.86	6414.45	3747.33	3453.04	2916.86	3056.68	3413.63	6825.68	4882.93	2065.35	2989.2	447.938	219.749	1052.37	1118.87	1237.18	971.025
FAD3d-2	2159.48	1711.54	1304.58	1689.1	3128.43	2326.14	4528.55	3951.58	4592.48	4729.45	4647.47	4753.1	3447.97	8048.8	3371.23	8375.26	9200.32	8550.89	4655.39	5500.8	2676.94	6421.81	4496.65	4274.88	1229.34	3519.39	3791.23	4841.33	4000.18	4283.82	3315.44	3957.68	1851.22	3458.77	3400.51	2935.19	3199.69	2925.1	6042.35	4902.66	4012.8	6757.35	6329.21	1092.18	548.875	2928.07	632.182	809.911	687.696
SAD2-1	6714.51	6840.76	5896.05	6379.07	11887.5	5714.18	5633.38	5721.1	7774.62	5093.65	6482.04	5107.08	10867.6	5285.61	11621.2	6488.52	6667.99	5980.56	8893.27	6351.01	11523.8	8863.38	3554.2	6181.83	1909.02	4749.15	4614.53	3506.53	3386.04	4801.64	7610.56	8065.61	9086.88	7258.88	8795.06	9792.64	9882.08	8145.75	2750.48	5160.22	5508.62	31328.9	36355.1	40402.4	48467.6	178071	18384.3	15212.9	18624.1
SAD2-2	6177.35	6381.64	5429.2	5345.34	8406.94	5891.86	6072.51	7171.15	8839.56	4959.78	4441.56	7060.18	8931.05	7928.41	8133.47	7057.99	8235.43	6964.79	8191.91	6919.26	10501.9	7670.71	4335.75	6533.37	3717.57	3268.1	3489.5	3482.51	3581.39	3959.25	6783.07	5444.29	6806.39	6740.39	7124.76	7990.35	7259.71	5707.97	3837.14	4031.84	4530.7	15304.9	13928.5	16026.3	18769.7	28049.8	15919.6	11814.6	16235.1
SAD3-1	76.0064	2451.33	7199.97	317.229	66.2968	10295.3	7.76689	32.6418	1044.71	66.2962	21.7785	980.318	0	0	0	0	0	0	0	0	0	30.3421	115.195	0	0	75.772	23.6084	23.7886	13.4367	121.679	1601.7	3120.62	5820.68	1420.47	6773.49	12916.3	4488.14	3864.77	21.2137	538.067	681.656	48129.9	98134.1	58715.4	49297	7607.14	31544	19517.4	33844
SAD3-2	31.5027	3989.43	8935.83	362.712	0	7926.39	42.9223	48.1037	2070.46	0	0	1182.83	0	0	0	0	0	0	0	0	0	22.3573	118.832	0	0	33.4992	39.1402	0	29.7021	201.731	1068.56	2161.44	8329.79	166.057	4751.19	10328.1	3773.2	2061.21	2.46807	51.3943	285.038	43100.6	99217.5	29123.5	18147.5	2162.9	49740.3	37022.4	60256.6
[truncated: 193 more columns]

## Sheet: Genes (Individual color scale )
Supplementary Table S2. Expression levels of FAD2 (FAD2a-1/FAD2a-2, FAD2b-1/FAD2b-2, FAD2c-1/FAD2c-2, FAD2d-1/FAD2d-2, FAD2e-1/FAD2e-2, FAD2f-1/FAD2f-2, FAD2g-1/FAD2g-2, and FAD2h), FAD3 (FAD3a/FAD3b, FAD3c-1/FAD3c-2, and FAD3d-1/FAD3d-2), and SAD (SAD2-1/SAD2-2 and SAD3-1/SAD3-2) genes in flax samples (different organs/tissues and stress conditions).
Individual color scale for each gene. Blue (0.01*Average)-White (Average)-Red (10*Average) color scale is used. Gene expression level was calculated as an average CPM for 100-bp intervals covering a gene.
Gene	PRJNA634481																																						PRJNA663265								PRJNA720521
	Seedling_roots						Seedling_shoots						Leaves						Stems						Flowers						Capsules								Anther, Ovary, Seeds			Embryo					Endosperm
	Alizee-seedling_roots_PRJNA634481	Atlant-seedling_roots_PRJNA634481	Diplomat-seedling_roots_PRJNA634481	LM98-seedling_roots_PRJNA634481	N3896-seedling_roots_PRJNA634481	Universal-seedling_roots_PRJNA634481	Alizee-seedling_shoots_PRJNA634481	Atlant-seedling_shoots_PRJNA634481	Diplomat-seedling_shoots_PRJNA634481	LM98-seedling_shoots_PRJNA634481	N3896-seedling_shoots_PRJNA634481	Universal-seedling_shoots_PRJNA634481	Alizee-leaves_PRJNA634481	Atlant-leaves_PRJNA634481	Diplomat-leaves_PRJNA634481	LM98-leaves_PRJNA634481	N3896-leaves_PRJNA634481	Universal-leaves_PRJNA634481	Alizee-stems_PRJNA634481	Atlant-stems_PRJNA634481	Diplomat-stems_PRJNA634481	LM98-stems_PRJNA634481	N3896-stems_PRJNA634481	Universal-stems_PRJNA634481	Alizee-flowers_PRJNA634481	Atlant-flowers_PRJNA634481	Diplomat-flowers_PRJNA634481	LM98-flowers_PRJNA634481	N3896-flowers_PRJNA634481	Universal-flowers_PRJNA634481	Atlant-Capsules_PRJNA634481	LM91-Capsules_PRJNA634481	LM98-Capsules_PRJNA634481	Lola-Capsules_PRJNA634481	AGT1568_07-Capsules_PRJNA634481	AGT409_10-Capsules_PRJNA634481	AGT427_10-Capsules_PRJNA634481	AGT981_05-Capsules_PRJNA634481	Anther_open_flow_b4_anthesis_PRJNA663265.merged	Ovary_open_flow_no_fert_PRJNA663265.merged	Seeds_mature_seed_PRJNA663265.merged	Globular_embr_dev_seed_PRJNA663265.merged	Heart_embr_dev_seed_PRJNA663265.merged	Torp_embr_dev_seed_PRJNA663265.merged	Cotyledon_embr_dev_seed_PRJNA663265.merged	Mature_embr_dev_seed_PRJNA663265.merged	Cn_end_PRJNA720521.merged	ZCn_end_PRJNA720521.merged	CZn_end_PRJNA720521.merged
FAD2a-1	436.436	307.556	436.122	243.51	623.67	237.06	1296.2	473.189	320.698	911.142	1025.71	556.914	1204.52	69.3857	1067.75	357.059	468.426	551.881	883.435	380.48	1225.91	1922.08	528.09	454.735	154.247	1325.3	607.199	1647.88	640.205	549.016	949.538	6196.05	831.936	1320.75	1885.23	3036.21	7008.38	4770	1381.57	1250.68	1412.1	1827.59	1026.79	4896.27	16224.7	466.576	6338.77	8764.12	4796.65
FAD2a-2	208.611	222.487	257.921	151.517	456.946	233.413	129.62	126.184	18.8646	74.3789	71.3539	202.514	294.984	46.2571	0	0	52.0473	137.97	0	196.377	265.715	812.764	72.8399	193.263	0	167.271	117.522	158.016	19.1106	135.778	271.297	5433.46	573.749	798.59	1909.71	2820.52	6650.29	3196.65	845.582	1050.61	1151.66	2023.63	1093.75	5757.79	18233.2	388.813	4586.98	5548.12	3758.76
FAD2b-1	13191.9	18610.4	14865.7	13052.1	13677.5	16813	24141.7	15867.6	12337.5	19710.4	15002.2	21188	10111.4	4163.14	9322.28	6070	5308.83	5679.78	6194.44	18091.2	14348.6	20363	9614.87	8901.45	12648.3	4928.07	5860.45	7765.36	6038.95	4114.67	16223.5	3717.63	6999.74	17999	15400.1	18217.3	8014.45	10039.5	21228.9	24624.5	29686.7	29380.5	18381.7	5699.54	19680.6	13608.5	21129.8	19557.2	17594.1
FAD2b-2	16590	34570.6	22171.9	15833.5	35030.5	25916.1	20674.4	16782.4	30692.7	10115.5	9811.16	26099	23582.3	59440.4	24476.1	81916.8	54441.5	95981.3	32552	75948.7	26378.2	77322.4	53027.5	44927.9	33625.9	54466.1	72981.4	100837	59013.6	49139.9	30331	18302.2	16065	22913.4	28694.6	41710.6	33149.1	25173.6	37060	42150.5	52166.4	113538	97053.6	55588.2	95365.3	35459.7	49402.7	56695.6	47913.3
FAD2c-1	461.14	157.05	196.958	97.4038	1278.21	160.471	0	0	0	0	0	25.3143	16.388	0	0	0	104.095	0	0	98.1884	120.78	0	182.1	227.368	0	12.867	0	0	0	5.90339	0	0	0	245.72	0	66.3652	34.1041	0	2.44741	5.48145	4.06946	75.886	0	0	0	855.388	0	0	4.25801
FAD2c-2	0	6.54374	0	0	6.17495	14.5883	0	0	0	0	35.677	0	0	61.6761	82.1347	920.836	1769.61	1149.75	0	49.0942	0	812.764	0	0	0	0	0	609.491	38.2212	11.8068	108.519	1239.21	631.124	245.72	0	564.105	375.145	149.843	12.2371	0	516.821	50.5907	22.3214	18.3955	166.549	2021.83	51.4153	40.1773	27.6771
FAD2d-1	3480.51	5771.58	6462.1	4951.36	3383.87	3508.49	388.86	2586.77	2320.35	0	3942.3	632.856	0	0	82.1347	0	624.568	0	83.1468	515.489	0	988.497	509.88	45.4735	0	128.67	23.5045	225.737	0	0	325.556	95.3239	114.75	61.43	146.901	265.461	68.2081	849.11	0	91.3575	146.501	0	22.3214	0	420.339	1866.3	1.83626	5.47872	2.12901
FAD2d-2	104.305	359.906	126.616	16.234	932.418	218.825	64.81	0	0	37.1895	71.3539	0	0	0	0	488.607	2602.37	183.96	0	24.5471	0	461.299	1129.02	0	0	0	0	180.59	38.2212	0	0	1620.51	229.5	0	97.9338	929.113	443.353	199.791	7.34224	18.2715	227.89	0	0	0	3.96546	0	0	21.9149	0
FAD2e-1	2130.03	1033.91	2279.09	6612.64	568.095	1911.07	0	0	452.751	74.3789	642.185	0	0	0	0	0	0	0	0	49.0942	0	219.666	0	0	0	0	0	0	0	0	0	0	0	0	0	0	0	0	2.44741	0	0	0	0	0	7.93092	0	0	0	0
FAD2e-2	8.78361	31.41	11.2548	12.9872	34.5797	29.1766	77.772	0	0	0	0	0	0	0	0	75.1703	666.206	91.9802	0	0	0	17.5733	87.4079	0	0	20.5872	0	54.1769	30.577	0	0	0	0	98.288	0	477.83	27.2832	159.832	0.978966	2.92344	6.51114	0	0	0	0	0	1.46901	1.46099	0
FAD2f-1	3848.32	4665.69	5800.89	6677.57	1049.74	3267.78	0	0	150.917	0	17.8385	126.571	0	0	0	0	0	0	0	0	0	43.9332	0	0	0	0	0	0	0	0	0	0	0	184.29	0	66.3652	0	0	64.8565	32.8887	89.5281	354.135	22.3214	0	0	77.7626	56.924	0	1.0645
FAD2f-2	2201.39	2499.71	783.143	37.8793	37.0497	2939.54	1328.61	378.551	94.3231	0	0	50.6285	0	0	82.1347	0	52.0473	0	0	368.206	36.2339	307.532	254.94	34.1052	308.495	25.7341	0	0	0	0	0	0	0	552.87	0	199.096	0	0	1253.08	391.01	752.85	50.5907	22.3214	0	0	544.338	0	7.30496	0
FAD2g-1	0	39.2625	4.68948	91.9925	0	14.5883	0	0	0	0	0	0	0	0	0	0	0	0	0	0	0	0	0	0	0	0	0	0	0	0	217.037	0	0	0	73.4504	33.1826	0	199.791	6.11854	10.9629	65.1114	25.2953	11.1607	3.06592	7.93092	0	1.83626	14.6099	12.774
FAD2g-2	258.019	732.899	318.885	32.4679	49.3996	102.118	0	0	0	0	0	50.6285	0	0	0	0	0	0	0	73.6413	0	43.9332	0	0	0	25.7341	0	0	38.2212	23.6136	217.037	0	0	184.29	0	0	0	49.9477	39.1586	146.172	724.364	0	11.1607	0	0	311.05	0	0	0
FAD2h	1729.27	2283.77	2499.49	2115.83	475.471	2480.01	259.24	0	0	0	267.577	50.6285	0	0	0	0	104.095	0	0	98.1884	0	87.8664	0	0	0	0	0	45.1475	0	0	162.778	0	0	0	24.4835	66.3652	0	0	1.22371	1.82715	4.06946	404.725	0	0	0	155.525	27.5439	16.4362	3.19351
FAD3a	0	0	9.08186	6.96113	0	0	0	83.0882	4.58492	0	0	25.9933	0	0	10.9917	0	0	0	0	0	9.25524	0	205.256	27.021	1583.24	13973.7	7932.42	230.858	2864.46	3014.32	110.19	18296.3	3054.48	17.3833	586.802	7172.62	13543.6	8861.65	23922	54.6289	1273.61	268.297	238.495	53843.5	50583.2	1473.32	9381.26	14922.4	7886.63
FAD3b	219.469	189.001	14.9851	53.6007	83.5339	283.34	375.141	106.63	327.822	353.856	430.67	754.845	25.0493	64.5891	24.1818	19.9411	7.34298	165.861	170.197	0	101.808	35.3991	865.495	237.785	2089.88	43015.8	53262.9	17130.8	22978.1	25601.3	212.117	17533.7	4895.45	105.169	2937.89	4414.07	18031.3	7952.84	19049.7	2796.41	4891.94	224.716	609.204	13876.2	15564.4	385.87	4414.98	7040.41	3687.76
FAD3c-1	5871.5	3886.59	4659.64	5360.07	689.487	3528.55	1172.8	1120.7	756.513	1135.32	909.253	702.562	161.031	1171.12	224.546	640.964	786.748	888.54	1094.12	1415.37	930.813	839.464	3048.82	1836.46	435.391	10532.3	14566.4	7213.9	9647.53	8274.17	3564.14	332.866	1151.1	2390.21	1139.09	1081.43	429.715	1153.3	40904.4	3018.39	2492.95	6069.48	3098.84	1493.82	1737.06	661.491	341.262	448.005	360.81
FAD3c-2	3002.25	1790.53	2262.03	3030.08	1206.6	2217.44	1188.33	859.567	958.249	1060.74	773.137	1135.54	0	234.224	103.636	178.045	325.189	110.01	555.746	595.944	392.687	343.877	2780.03	1178.31	0	1136.58	1440.11	1141.85	1343.67	956.049	678.196	457.691	434.379	1242.91	515.301	654.952	799.748	723.878	14634.1	2143.07	883.852	3539.81	1951.87	2470.3	2433.34	854.426	674.636	483.877	401.588
FAD3d-1	2756.96	2753.62	1975.3	1827.3	3670.43	3099.38	10549.9	12338.6	8383.53	15488.4	13902.4	9599.32	2356.92	10982.4	2638.02	10781.8	9852.94	9095.42	6017.69	7189.71	3595.66	7424.15	4039.14	5988.53	1246.8	6234.66	7031.01	7692.1	4642.98	7458.37	7616.91	4289.44	2715.86	6414.45	3747.33	3453.04	2916.86	3056.68	3413.63	6825.68	4882.93	2065.35	2989.2	447.938	219.749	1052.37	1118.87	1237.18	971.025
FAD3d-2	2159.48	1711.54	1304.58	1689.1	3128.43	2326.14	4528.55	3951.58	4592.48	4729.45	4647.47	4753.1	3447.97	8048.8	3371.23	8375.26	9200.32	8550.89	4655.39	5500.8	2676.94	6421.81	4496.65	4274.88	1229.34	3519.39	3791.23	4841.33	4000.18	4283.82	3315.44	3957.68	1851.22	3458.77	3400.51	2935.19	3199.69	2925.1	6042.35	4902.66	4012.8	6757.35	6329.21	1092.18	548.875	2928.07	632.182	809.911	687.696
SAD2-1	6714.51	6840.76	5896.05	6379.07	11887.5	5714.18	5633.38	5721.1	7774.62	5093.65	6482.04	5107.08	10867.6	5285.61	11621.2	6488.52	6667.99	5980.56	8893.27	6351.01	11523.8	8863.38	3554.2	6181.83	1909.02	4749.15	4614.53	3506.53	3386.04	4801.64	7610.56	8065.61	9086.88	7258.88	8795.06	9792.64	9882.08	8145.75	2750.48	5160.22	5508.62	31328.9	36355.1	40402.4	48467.6	178071	18384.3	15212.9	18624.1
SAD2-2	6177.35	6381.64	5429.2	5345.34	8406.94	5891.86	6072.51	7171.15	8839.56	4959.78	4441.56	7060.18	8931.05	7928.41	8133.47	7057.99	8235.43	6964.79	8191.91	6919.26	10501.9	7670.71	4335.75	6533.37	3717.57	3268.1	3489.5	3482.51	3581.39	3959.25	6783.07	5444.29	6806.39	6740.39	7124.76	7990.35	7259.71	5707.97	3837.14	4031.84	4530.7	15304.9	13928.5	16026.3	18769.7	28049.8	15919.6	11814.6	16235.1
SAD3-1	76.0064	2451.33	7199.97	317.229	66.2968	10295.3	7.76689	32.6418	1044.71	66.2962	21.7785	980.318	0	0	0	0	0	0	0	0	0	30.3421	115.195	0	0	75.772	23.6084	23.7886	13.4367	121.679	1601.7	3120.62	5820.68	1420.47	6773.49	12916.3	4488.14	3864.77	21.2137	538.067	681.656	48129.9	98134.1	58715.4	49297	7607.14	31544	19517.4	33844
SAD3-2	31.5027	3989.43	8935.83	362.712	0	7926.39	42.9223	48.1037	2070.46	0	0	1182.83	0	0	0	0	0	0	0	0	0	22.3573	118.832	0	0	33.4992	39.1402	0	29.7021	201.731	1068.56	2161.44	8329.79	166.057	4751.19	10328.1	3773.2	2061.21	2.46807	51.3943	285.038	43100.6	99217.5	29123.5	18147.5	2162.9	49740.3	37022.4	60256.6
[truncated: 193 more columns]
